# Supplementary material for: Comparative genomics of chemosensory protein genes (CSPs) in twenty-two mosquito species (Diptera: Culicidae): Identification, characterization, and evolution
Source: PLoS One. 2018 Jan 5;13(1):e0190412. doi: 10.1371/journal.pone.0190412 (PMC5755795; doi:10.1371/journal.pone.0190412)
Supplement: S1 File — (XLS) [file pone.0190412.s003.xls]

## Sheet: Sheet1
Additional data file S1 Detail information and intron-exon organization of the CSP genes of 22 mosquito species. A) CSP genes in the 19 Anopheles mosquito species; B) CSP genes in the Cx. quinquefasciatus; C) CSP genes in the Ae. aegypti; D) CSP genes in the Ae. albopictus. For the subcellular location, S indicates secretory pathway signal peptide, M for mitochondrial targeting peptide, and - for…
A) CSP genes in the 19 Anopheles mosquito species
Gene name	Gene length (bp)	Length of coding sequence (bp)	Amino acid length (a.a.)	Complete sequence	Location on Scaffold	Molecular weight (kDa)	PI	Subcellular location	EST	EST	Exon number	Exon:Exon length					Intron:Intron Phase:Intron Length
AalCSP1	390	390	129	Yes	KB672397:11922786-11923175	14.8	8.27	S	+	+	1	exon 1:390	-	-	-	-	-	-	-	-
AalCSP2	390	390	129	Yes	KB672397:11920734-11921123	14.9	5.61	S	+	+	1	exon 1:390	-	-	-	-	-	-	-	-
AalCSP3	381	381	126	Yes	KB672397:11909483-11909863	16.6	8.79	S	+	+	1	exon 1:381	-	-	-	-	-	-	-	-
AalCSP4	606	531	177	No	KB672397:11906706-11907311	19.5	4.95	S	+	+	2	exon 1:207	exon 2:321	-	-	-	intron 1:P1:80	-	-	-
AalCSP5	11184	621	207	No	KB672397:11877904-11889087	22.5	9.23	S		+	3	exon 1:90	exon 2:111	exon 3:414	-	-	intron 1:P2:3402	intron 2:P1:7171	-	-
AalCSP6	768	372	123	Yes	KB672397:11861656-11862423	14.2	9.35	S	+	+	2	exon 1:183	exon 2:186	-	-	-	intron 1:P2:401	-	-	-
AalCSP7	741	288	95	Yes	KB672397:11820772-11821512	10.5	10.42	S	+	+	2	exon 1:207	exon 2:78	-	-	-	intron 1:P1:458			-
AalCSP8	5083	333	110	Yes	KB672446:5300952-5306034	12.2	9.51	S	+	+	2	exon 1:192	exon 2:138	-	-	-	intron 1:P2:4755	-	-	-
AarCSP1	384	384	127	Yes	KB704374:2676779-2677162	14.7	8.6	S		+	1	exon 1:384	-	-	-	-	-	-	-	-
AarCSP2	384	384	127	Yes	KB704374:2672446-2672829	14.8	5.36	S		+	1	exon 1:384	-	-	-	-	-	-	-	-
AarCSP3	381	381	126	Yes	KB704374:2662834-2663214	14.6	8.57	S		+	1	exon 1:381	-	-			-	-	-	-
AarCSP4	604	507	168	Yes	KB704374:2659931-2660534	19.1	4.65	S		+	2	exon 1:189	exon 2:315	-	-	-	intron 1:P1:102	-	-	-
AarCSP5	11522	648	227	Yes	KB704374:2626101-2637622	25.4	8.87	S		+	4	exon 1:90	exon 2:111	exon 3:354	exon 4:123	-	intron 1:P0:3473	intron 2:P2:6985	intron 3:P1:392	-
AarCSP6	706	372	123	Yes	KB704374:2610375-2611080	14.3	9.35	S		+	2	exon 1:183	exon 2:186	-	-	-	intron 1:P2:339	-	-	-
AarCSP7	24514	354	117	Yes	KB704374:2568518-2593031	12.9	9.76	S		+	2	exon 1:210	exon 2:141	-	-	-	intron 1:P1:24165	-	-	-
AatCSP1	381	381	126	Yes	KI421882:4832218-4832598	14.8	7.56	S		+	1	exon 1:381	-	-	-	-	-	-	-	-
AatCSP2	384	384	127	Yes	KI421882:4830293-4830676	14.7	5.34	S		+	1	exon 1:384	-	-	-	-	-	-	-	-
AatCSP3	381	381	126	Yes	KI421882:4818796-4819176	14.4	8.27	S		+	1	exon 1:381	-	-	-	-	-	-	-	-
AatCSP4	583	480	159	Yes	KI421882:4815941-4816523	18	4.53	_		+	2	exon 1:150	exon 2:327	-	-	-	intron 1:P1:108	-	-	-
AatCSP5	11812	969	322	Yes	KI421882:4782875-4794686	34.3	6.74	S		+	4	exon 1:90	exon 2:111	exon 3:381	exon 4:387	-	intron 1:P1:3531	intron 2:P2:7223	intron 3:P1:104	-
AatCSP6	734	372	123	Yes	KI421882:4766064-4766797	14.3	9.35	S		+	2	exon 1:183	exon 2:186	-	-	-	intron 1:P2:367	-	-	-
AatCSP8	4339	327	108	Yes	KI421888:2543332-2547670	11.87	9.02	S		+	2	exon 1:186	exon 2:138	-	-	-	intron 1:P1:4017	-	-	-
AchCSP1	381	381	126	Yes	KB678090:39904-40284	14.6	8.27	S		+	1	exon 1:381	-	-	-	-	-	-	-	-
AchCSP2	384	384	127	Yes	KB700773:1568-1951	14.8	5.36	S		+	1	exon 1:384	-	-	-	-	-	-	-	-
AchCSP3	381	381	126	Yes	KB699002:6486-6866	14.6	8.57	S		+	1	exon 1:381	-	-	-	-	-	-	-	-
AchCSP4	570	501	166	Yes	KB676391:587-1156	18.9	4.48	S		+	2	exon 1:189	exon 2:309	-	-	-	intron 1:P2:74	-	-	-
AchCSP5	10403	570	190	No	KB681090:954-11356	21.3	9.08	S		+	3	exon 1:90	exon 2:111	exon 3:70	-	-	intron 1:P2:3338	intron 2:P1:6505	-	-
AchCSP6	718	372	123	Yes	KB681090:25949-2666	14.3	9.35	S		+	2	exon 1:186	exon 2:183	-	-	-	intron 1:P2:351	-	-	-
AcoCSP1	384	384	127	Yes	scf_1925491382:7460954-7461337	14.7	8.6	S		+	1	exon 1:384	-	-	-	-	-	-	-	-
AcoCSP2	384	384	127	Yes	scf_1925491382:7459231-7459614	14.8	5.36	S		+	1	exon 1:384	-	-	-	-	-	-	-	-
AcoCSP3	381	381	126	Yes	scf_1925491382:7447218-7447598	14.6	8.57	S		+	1	exon 1:381	-	-	-	-	-	-	-	-
AcoCSP4	598	507	168	Yes	scf_1925491382:7444344-7444941	19.1	4.54	S		+	2	exon 1:189	exon 2:315	-	-	-	intron 1:P1:96	-	-	-
AcoCSP5	14225	867	288	Yes	scf_1925491382:7408890-7423114	31.7	7.65	S		+	4	exon 1:90	exon 2:111	exon 3:354	exon 4:306	-	intron 1:P0:3469	intron 2:P2:6992	intron 3:P1:2908	-
AcoCSP6	717	372	123	Yes	scf_1925491382:7395997-7396713	14.3	9.35	S		+	2	exon 1:183	exon 2:186	-	-	-	intron 1:P2:350	-	-	-
AcoCSP8	5311	393	130	Yes	scf_1925491376:2653778-2659088	14.1	9.44	S		-	3	exon 1:210	exon 2:231	exon 3:138	-	-	intron 1:P0:594	intron 2:P1:4331	-	-
AcuCSP1	381	381	126	Yes	KI423867:6880-7260	14.6	8.29	S		+	1	exon 1:381	-	-	-	-	-	-	-	-
AcuCSP2	384	384	127	Yes	KI423867:8818-9201	14.8	5.34	S		+	1	exon 1:384	-	-	-	-	-	-	-	-
AcuCSP3	381	381	126	Yes	AXCM01020132:311-691	14.6	8.57	S		+	1	exon 1:381	-	-	-	-	-	-	-	-
AcuCSP4	581	510	169	Yes	AXCM01014413:488-1068	19.1	4.51	S		+	2	exon 1:264	exon 2:318	-	-	-	intron 1:P2:76	-	-	-
AcuCSP5	12544	699	233	No	KI423344:39-12582	25.8	9.08	S		+	3	exon 1:90	exon 2:111	exon 3:492	-	-	intron 1:P2:3155	intron 2:P1:8700	-	-
AcuCSP6	682	372	123	Yes	KI424850:15437-16118	14.1	9.21	S		+	2	exon 1:183	exon 2:186	-	-	-	intron 1:P2:315	-	-	-
AcuCSP8	5076	384	127	Yes	KI423337:6282-11358	14.1	9.54	S		+	3	exon 1:9	exon 2:234	exon 3:138	-	-	intron 1:P2:587	intron 2:P1:4113	-	-
AdaCSP1	390	390	129	Yes	scaffold_1246:16456-16845	14.8	8.61	S		+	1	exon 1:390	-	-	-	-	-	-	-	-
AdaCSP2	390	390	129	Yes	scaffold_1246:18478-18867	14.9	5.3	S		+	1	exon 1:390	-	-	-	-	-	-	-	-
AdaCSP3	381	381	126	Yes	scaffold_763:2021-2401	14.5	8.79	S		+	1	exon 1:381	-	-	-	-	-	-	-	-
AdaCSP6	840	372	123	Yes	scaffold_1323:21747-22586	14.2	9.35	S		+	2	exon 1:183	exon 2:186	-	-	-	intron 1:P2:473	-	-	-
AdiCSP1	381	381	126	Yes	KB673201:7206148-7206528	14.6	8.63	S		+	1	exon 1:381	-	-	-	-	-	-	-	-
AdiCSP2	384	384	127	Yes	KB673201:7208081-7208464	14.8	5.35	S		+	1	exon 1:384	-	-	-	-	-	-	-	-
AdiCSP3	381	381	126	Yes	KB673201:7220960-7221340	14.6	8.57	S		+	1	exon 1:381	-	-	-	-	-	-	-	-
AdiCSP4	619	546	181	Yes	KB673201:7224387-7225005	20.2	4.6	S		+	2	exon 1:189	exon 2:354	-	-	-	intron 1:P2:78	-	-	-
AdiCSP5	11543	588	196	No	KB673201:7247704-7259246	21.8	9.09	S		+	3	exon 1:90	exon 2:111	exon 3:381	-	-	intron 1:P0:3025	intron 2:P2:7754	-	-
AdiCSP6	741	372	123	Yes	KB673201:7277297-7278037	14.3	9.33	S		+	2	exon 1:186	exon 2:183	-	-	-	intron 1:P1:374	-	-	-
AdiCSP7	228	228	75	Yes	KB673201:7320922-7321149	8.2	9.3	S		+	1	exon 1:228	-	-	-	-	-	-	-	-
AdiCSP8	4636	381	126	Yes	KB672979:1043089-1047724	14	9.5	S		+	3	exon 1:3	exon 2:237	exon 3:138	-	-	intron 1:P2:552	intron 2:P1:3709	-	-
AepCSP1	381	381	126	Yes	KB672064:1020994-1021374	14.6	8.25	S		+	1	exon 1:381	-	-	-	-	-	-	-	-
AepCSP2	384	384	127	Yes	KB672064:1022902-1023285	14.7469	5.65	S		+	1	exon 1:384	-	-	-	-	-	-	-	-
AepCSP3	381	381	126	Yes	KB672064:1034350-1034730	14.5807	8.57	S		+	1	exon 1:381	-	-	-	-	-	-	-	-
AepCSP4	589	507	168	Yes	KB672064:1036854-1037442	18.8588	4.58	S		+	2	exon 1:192	exon 2:312	-	-	-	intron 1:P2:87	-	-	-
AepCSP5	13216	939	312	Yes	KB672064:1057053-1070268	34.0602	5.39	S		-	4	exon 1:90	exon 2:111	exon 3:363	exon 4:369	-	intron 1:P2:3188	intron 2:P1:6479	intron 3:P0:2622	-
AepCSP6	742	372	123	Yes	KB672064:1081517-1082258	14.3006	9.35	S		+	2	exon 1:186	exon 2:183	-	-	-	intron 1:P1:375	-	-	-
AepCSP8	4940	381	126	Yes	KB669725:68620-73559	13.8863	9.44	S		+	3	exon 1:21	exon 2:219	exon 3:138	-	-	intron 1:P2:624	intron 2:P0:3942	-	-
AfaCSP1	381	381	126	Yes	KI915043:1637982-1638362	14.6488	7.58	S		+	1	exon 1:381	-	-	-	-	-	-	-	-
AfaCSP2	384	384	127	Yes	KI915043:1635972-1636355	14.7308	5.35	S		+	1	exon 1:384	-	-	-	-	-	-	-	-
AfaCSP3	381	381	126	Yes	KI915043:1623604-1623984	14.5817	8.57	S		+	1	exon 1:381	-	-	-	-	-	-	-	-
AfaCSP4	590	516	171	Yes	KI915043:1620029-1620618	19.2283	4.55	S		+	2	exon 1:213	exon 2:300	-	-	-	intron 1:P1:79	-	-	-
AfaCSP5	12367	858	285	Yes	KI915043:1585967-1598333	30.7384	6.83	S		+	4	exon 1:90	exon 2:111	exon 3:369	exon 4:282	-	intron 1:P0:3192	intron 2:P2:8099	intron 3:P1:230	-
AfaCSP6	733	372	123	Yes	KI915043:1566947-1567679	14.3146	9.35	S		+	2	exon 1:183	exon 2:186	-	-	-	intron 1:P2:366	-	-	-
AfaCSP7	667	381	126	Yes	KI915043:1546042-1546708	14.0573	10.23	M		-	2	exon 1:237	exon 2:141	-	-	-	intron 1:P1:291	-	-	-
AfaCSP8	4630	369	122	Yes	KI915048:5155660-5160289	13.5429	9.5	S		+	3	exon 1:3	exon 2:225	exon 3:138	-	-	intron 1:P2:589	intron 2:P1:3679	-	-
AfuCSP1	381	381	126	Yes	KB669136:776955-777335	14.5576	8.28	S		+	1	exon 1:381	-	-	-	-	-	-	-	-
AfuCSP2	384	384	127	Yes	KB669136:779032-779415	14.835	5.35	S		+	1	exon 1:384	-	-	-	-	-	-	-	-
AfuCSP3	381	381	126	Yes	KB669136:791108-791488	14.5937	8.26	S		+	1	exon 1:381	-	-	-	-	-	-	-	-
AfuCSP4	623	519	172	Yes	KB669136:793954-794576	19.3333	4.54	S		+	2	exon 1:189	exon 2:327	-	-	-	intron 1:P2:109	-	-	-
AfuCSP5	12634	891	296	No	KB669136:822697-835330	32.4654	5.38	-		+	3	exon 1:111	exon 2:363	exon 3:414	-	-	intron 1:P1:9010	intron 2:P0:2740	-	-
AfuCSP6	706	372	123	Yes	KB669136:847341-848046	14.3046	9.35	S		+	2	exon 1:186	exon 2:183	-	-	-	intron 1:P1:339	-	-	-
AfuCSP7	640	219	72	Yes	KB669136:865739-866378	8.1604	9.38	-		+	2	exon 1:75	exon 2:141	-	-	-	intron 1:P2:426	-	-	-
AfuCSP8	4216	306	101	Yes	KB668728:55452-59667	11.4454	9.42	-		+	2	exon 1:165	exon 2:138	-	-	-	intron 1:P2:3915	-	-	-
AgaCSP1	384	384	127	Yes	3R:4866714-4867097	14.6778	8.6	S		+	1	exon 1:384	-	-	-	-	-	-	-	-
AgaCSP2	384	384	127	Yes	3R:4868812-4869195	14.7769	5.36	S		+	1	exon 1:384	-	-	-	-	-	-	-	-
AgaCSP3	381	381	126	Yes	3R:4880891-4881271	14.5677	8.57	S		+	1	exon 1:381	-	-	-	-	-	-	-	-
AgaCSP4	604	507	168	Yes	3R:4883556-4884159	19.1101	4.54	S		+	2	exon 1:189	exon 2:315	-	-	-	intron 1:P2:97	-	-	-
AgaCSP5	11032	561	187	Yes	3R:4904523-4915554	21.1	9.08	S		+	3	exon 1:90	exon 2:111	exon 3:354	-	-	intron 1:P2:3501	intron 2:P1:6980	-	-
AgaCSP6	717	369	123	Yes	3R:4931666-4932382	14.3487	9.35	S		+	2	exon 1:186	exon 2:183	-	-	-	intron 1:P1:350	-	-	-
AgaCSP7	19947	354	117	Yes	3R:4952462-4972408	12.9352	9.76	S		+	2	exon 1:210	exon 2:141	-	-	-	intron 1:P2:19598	-	-	-
AgaCSP8	5335	393	130	Yes	scf_1106392397089:2648331-2653665	14.0694	9.44	S		+	3	exon 1:21	exon 2:231	exon 3:138	-	-	intron 1:P0:656	intron 2:P1:4292	-	-
AmaCSP1	381	381	126	Yes	AXCL01012128:2581-2961	14.5558	8.58	S		+	1	exon 1:381	-	-	-	-	-	-	-	-
AmaCSP2	384	384	127	Yes	AXCL01046060:565-948	14.7889	5.15	S		+	1	exon 1:384	-	-	-	-	-	-	-	-
AmaCSP3	381	381	126	Yes	AXCL01000732:1573-1953	14.6047	8.57	S		+	1	exon 1:381	-	-	-	-	-	-	-	-
AmaCSP4	530	462	153	No	AXCL01040200:382-911	17.1192	5.03	S		+	2	exon 1:189	exon 2:267	-	-	-	intron 1:P2:76	-	-	-
AmaCSP5	819	819	272	No	AXCL01020958:979-1797	27.9349	5.08	-		+	2	exon1:459	exon 2:333	-	-	-	intron 1:P0:29	-	-	-
AmaCSP6	769	375	124	Yes	AXCL01003650:740-1508	14.4037	9.32	S		+	2	exon 1:189	exon 2:183	-	-	-	intron 1:P1:399	-	-	-
AmlCSP1	384	384	127	Yes	AXCO02000804:19114-19497	14.7219	8.6	S		+	1	exon 1:384	-	-	-	-	-	-	-	-
AmlCSP2	384	384	127	Yes	AXCO02000804:21031-21414	14.7769	5.36	S		+	1	exon 1:384	-	-	-	-	-	-	-	-
AmlCSP3	381	381	126	Yes	AXCO02000804:33156-33536	14.5677	8.57	S		+	1	exon 1:381	-	-	-	-	-	-	-	-
AmlCSP4	604	507	168	Yes	AXCO02000804:35852-36455	19.1091	4.58	S		+	2	exon 1:189	exon 2:315	-	-	-	intron 1:P2:102	-	-	-
AmlCSP5	14319	933	310	Yes	KI919603:14031-28349	33.8031	7.61	S		+	4	exon 1:90	exon 2:111	exon 3:354	exon 4:372	-	intron 1:P0:3484	intron 2:P2:6955	intron 3:P1:2959	-
AmlCSP6	710	372	123	Yes	KI919603:1018-1727	14.3487	9.35	S		+	2	exon 1:183	exon 2:186	-	-	-	intron 1:P2:343	-	-	-
AmrCSP1	384	384	127	Yes	KI915193:948830-949213	14.6918	8.6	S		+	1	exon 1:384	-	-	-	-	-	-	-	-
AmrCSP2	384	384	127	Yes	KI915193:950729-951112	14.7769	5.36	S		+	1	exon 1:384	-	-	-	-	-	-	-	-
AmrCSP3	381	381	126	Yes	KI915193:962831-963211	14.5677	8.57	S		+	1	exon 1:381	-	-	-	-	-	-	-	-
AmrCSP4	598	507	168	Yes	KI915193:965486-966083	19.037	4.48	S		+	2	exon 1:189	exon 2:315	-	-	-	intron 1:P2:96	-	-	-
AmrCSP5	14372	930	309	Yes	KI915193:986348-1000719	33.673	6.63	S		+	4	exon 1:90	exon 2:111	exon 3:354	exon 4:369	-	intron 1:P2:3485	intron 2:P1:6971	intron 3:P0:2998	-
AmrCSP6	722	372	123	Yes	KI915193:1012903-1013624	14.3487	9.35	S		+	2	exon 1:186	exon 2:183	-	-	-	intron 1:P1:355	-	-	-
AmrCSP8	5439	393	130	Yes	KI915156:2784396-2789834	14.0404	9.44	S		+	3	exon 1:21	exon 2:231	exon 3:138	-	-	intron 1:P0:648	intron 2:P1:4405	-	-
AmiCSP1	381	381	126	Yes	KB664255:5809965-5810345	14.5477	8.6	S		+	1	exon 1:381	-	-	-	-	-	-	-	-
AmiCSP2	384	384	127	Yes	KB664255:5808015-5808398	14.8189	5.17	S		+	1	exon 1:384	-	-	-	-	-	-	-	-
AmiCSP3	381	381	126	Yes	KB664255:5796205-5796585	14.5667	8.26	S		+	1	exon 1:381	-	-	-	-	-	-	-	-
AmiCSP4	588	510	169	Yes	KB664255:5793702-5794289	19.0381	4.5	S		+	2	exon 1:189	exon 2:318	-	-	-	intron 1:P1:83	-	-	-
AmiCSP5	14352	996	331	Yes	KB664255:5759933-5774284	36.4199	6.76	S		+	4	exon 1:90	exon 2:111	exon 3:363	exon 4:426	-	intron 1:P0:3194	intron 2:P2:7393	intron 3:P1:2781	-
AmiCSP6	661	372	123	Yes	KB664255:5746935-5747595	14.4268	9.33	S		+	2	exon 1:183	exon 2:186	-	-	-	intron 1:P2:294	-	-	-
AquCSP1	384	384	127	Yes	KB667433:1603076-1603459	14.6778	8.6	S		+	1	exon 1:384	-	-	-	-	-	-	-	-
AquCSP2	384	384	127	Yes	KB667433:1601172-1601555	14.7769	5.36	S		+	1	exon 1:384	-	-	-	-	-	-	-	-
AquCSP3	381	381	126	Yes	KB667433:1589015-1589395	14.5677	8.57	S		+	1	exon 1:381	-	-	-	-	-	-	-	-
AquCSP4	424	507	168	Yes	KB667433:1586132-1586555	19.0961	4.54	S		+	2	exon 1:189	exon 2:315	-	-	-	intron 1:P1:102	-	-	-
AquCSP5	13328	699	232	Yes	KB667433:1550777-1564104	25.8203	9.04	S		+	4	exon 1:90	exon 2:111	exon 3:411	exon 4:81	-	intron 1:P0:3475	intron 2:P2:7026	intron 3:P1:2140	-
AquCSP6	713	372	123	Yes	KB667433:1536786-1537498	14.3487	9.35	S		+	2	exon 1:183	exon 2:186	-	-	-	intron 1:P2:346	-	-	-
AsiCSP1	381	381	126	Yes	scaffold51:4139817-4140197	14.6558	8.29	S		+	1	exon 1:381	-	-	-	-	-	-	-	-
AsiCSP2	384	384	127	Yes	scaffold51:4143486-4143869	14.7449	5.34	S		+	1	exon 1:384	-	-	-	-	-	-	-	-
AsiCSP3	381	381	126	Yes	scaffold51:4155411-4155791	14.5936	8.26	S		+	1	exon 1:381	-	-	-	-	-	-	-	-
AsiCSP4	605	525	174	Yes	scaffold51:4158635-4159239	19.4568	4.71	S		+	2	exon 1:183	exon 2:339	-	-	-	intron 1:P2:85	-	-	-
AsiCSP5	15487	1008	335	Yes	scaffold51:4182389-4197875	36.0203	5.71	S		+	5	exon 1:90	exon 2:111	exon 3:372	exon 4:9	exon 5:426	intron 1:P2:3417	intron 2:P1:8529	intron 3:P1:487	intron 4:P0:20063
AsiCSP6	1265	372	123	Yes	scaffold51:4213890-4215154	14.2466	9.35	S		+	2	exon 1:186	exon 2:183	-	-	-	intron 1:P1:898	-	-	-
AsiCSP7	21128	351	116	Yes	scaffold51:4238749-4259876	12.8781	9.76	S		+	2	exon 1:207	exon 2:141	-	-	-	intron 1:P2:20782	-	-	-
AsiCSP8	4919	390	129	Yes	scaffold116:3632275-3637193	13.9772	9.17	S		+	3	exon 1:12	exon 2:237	exon 3:138	-	-	intron 1:P2:428	intron 2:P1:4108	-	-
AstCSP1	381	381	126	Yes	KB664437:224234-224614	14.5707	8.26	S		+	1	exon 1:381	-	-	-	-	-	-	-	-
AstCSP2	384	384	127	Yes	KB664437:226080-226463	14.7308	5.32	S		+	1	exon 1:384	-	-	-	-	-	-	-	-
AstCSP3	381	381	126	Yes	KB664437:237929-238309	14.5907	8.57	S		+	1	exon 1:381	-	-	-	-	-	-	-	-
AstCSP4	630	546	181	Yes	KB664437:240589-241218	20.2362	4.59	S		+	2	exon 1:195	exon 2:348	-	-	-	intron 1:P2:89	-	-	-
AstCSP5	9934	591	197	No	KB664437:261000-270934	22.1	9.08	S		+	3	exon 1:90	exon 2:111	exon 3:387	-	-	intron 1:P0:3072	intron 2:P2:6276	-	-
AstCSP6	704	372	123	Yes	KB664437:285605-286308	14.2886	9.32	S		+	2	exon 1:186	exon 2:183	-	-	-	intron 1:P1:337	-	-	-
AmiCSP8	98	Pseudogenes			KB663610:433820-435063
AepCSP7	129	Pseudogenes			KB672064:1115194-1116941
AchCSP8	84	Pseudogenes			KB700346:342-1200
B) CSP genes in the Cx. quinquefasciatus
Gene name	Gene length (bp)	Length of coding sequence (bp)	Amino acid length (a.a.)	Complete sequence	Location on Scaffold	Molecular weight (kDa)	PI	Subcellular location	EST	EST	Exon number	Exon:Exon length					Intron:Intron Phase:Intron Length
CquCSP1	6746	471	156	Yes	supercont3.42:820210-826955	17.9756	10.1	-		-	5	exon 1:75	exon 2:117	exon 3:111	exon 4:21	exon 5:141	intron 1:P2 :3434	intron 2:P0 :836	intron 3:P0 :1669	intron 4: P1:350
CquCSP2	15896	387	128	Yes	supercont3.42:865780-881675	14.729	9.42	S		+	2	exon 1:183	exon 2:201	-	-	-	intron 1:P2:15514	-	-	-
CquCSP3	3880	291	96	Yes	supercont3.42:942157-946036	11.0206	9.33	S		+	3	exon 1:81	exon 2:111	exon 3:93	-	-	intron 1:P2 :49	intron 2: P1:3550	-	-
CquCSP4	588	513	170	Yes	supercont3.42:1004693-1005280	18.819	5.08	S		+	2	exon 1:198	exon 2:312	-	-	-	intron 1:P2 :80	-	-	-
CquCSP5	381	381	126	Yes	supercont3.42:1010280-1010660	14.5667	8.97	S		+	1	exon 1:381	-	-	-	-	-	-	-	-
CquCSP6	390	390	129	Yes	supercont3.42:1039582-1039971	14.7768	5.11	S		+	1	exon 1:390	-	-	-	-	-	-	-	-
CquCSP7	390	390	129	Yes	supercont3.42:1040926-1041315	14.8749	5	S		+	1	exon 1:390	-	-	-	-	-	-	-	-
CquCSP8	390	390	129	Yes	supercont3.42:1043606-1043996	14.916	5.07	S		+	1	exon 1:390	-	-	-	-	-	-	-	-
CquCSP9	390	390	129	Yes	supercont3.42:1045054-1045443	14.7839	4.91	S		+	1	exon 1:390	-	-	-	-	-	-	-	-
CquCSP10	390	390	129	Yes	supercont3.42:1049658-1050047	14.9029	5.01	S		+	1	exon 1:390	-	-	-	-	-	-	-	-
CquCSP11	411	411	136	Yes	supercont3.42:1051663-1052073	15.6639	4.95	S		+	1	exon 1:411	-	-	-	-	-	-	-	-
CquCSP12	375	375	124	Yes	supercont3.42:1052369-1052743	14.2214	5.29	S		+	1	exon 1:375	-	-	-	-	-	-	-	-
CquCSP13	378	378	125	Yes	supercont3.42:1053230-1053607	14.3053	5.21	S		+	1	exon 1:378	-	-	-	-	-	-	-	-
CquCSP14	378	378	125	Yes	supercont3.42:1055501-1055878	14.1902	5.21	S		+	1	exon 1:378	-	-	-	-	-	-	-	-
CquCSP15	378	378	125	Yes	supercont3.42:1056357-1056734	14.1621	5.21	S		+	1	exon 1:378	-	-	-	-	-	-	-	-
CquCSP16	378	378	125	Yes	supercont3.42:1059126-1059503	14.1621	5.21	S		+	1	exon 1:378	-	-	-	-	-	-	-	-
CquCSP17	378	378	125	Yes	supercont3.42:1059982-1060359	14.2042	5.22	S		+	1	exon 1:378	-	-	-	-	-	-	-	-
CquCSP18	378	378	125	Yes	supercont3.42:1061801-1062178	14.1451	5	S		+	1	exon 1:378	-	-	-	-	-	-	-	-
CquCSP19	363	378	125	Yes	supercont3.42:1062664-1063026	14.1802	5.24	S		+	1	exon 1:363	-	-	-	-	-	-	-	-
CquCSP20	357	357	118	Yes	supercont3.42:1063611-1063967	13.4213	7.57	S		+	1	exon 1:357	-	-	-	-	-	-	-	-
CquCSP21	381	381	126	Yes	supercont3.42:1068662-1069042	14.5755	5.37	S		+	1	exon 1:381	-	-	-	-	-	-	-	-
CquCSP22	387	387	128	Yes	supercont3.42:1071546-1071932	14.4244	4.91	S		+	1	exon 1:387	-	-	-	-	-	-	-	-
CquCSP23	384	384	127	Yes	supercont3.42:1073268-1073651	14.4897	9.13	S		+	1	exon 1:384	-	-	-	-	-	-	-	-
CquCSP24	378	378	125	Yes	supercont3.42:1079412-1079789	14.3695	8.79	S		+	1	exon 1:378	-	-	-	-	-	-	-	-
CquCSP25	7497	423	140	Yes	supercont3.1044:33061-40557	15.7433	9.38	S		+	2	exon 1:138	exon 2:282	-	-	-	intron 1: P2:7079	-	-	-
CquCSP26	390	390	129	Yes	supercont3.2685:10621-11010	14.7768	5.11	S		+	1	exon 1:390	-	-	-	-	-	-	-	-
CquCSP27	318	318	105	No	supercont3.2685:12127-12444	12.1828	5.28	-		+	1	exon 1:318	-	-	-	-	-	-	-	-
C) CSP genes in the Ae. aegypti
Gene name	Gene length (bp)	Length of coding sequence (bp)	Amino acid length (a.a.)	Complete sequence	Location on Scaffold	Molecular weight (kDa)	PI	Subcellular location	EST	EST	Exon number	Exon:Exon length					Intron:Intron Phase:Intron Length
AaeCSP1	779	345	114	Yes	supercont1.47:1485466-1486244	12.9311	9.88	S		-	2	exon 1:195	exon 2:147	-	-	-	intron 1:P1 :439	-	-
AaeCSP2	11132	381	125	Yes	supercont1.47:1754337-1765468	14.3536	9.38	S		+	2	exon 1:193	exon 2:182	-	-	-	intron 1: P2:10759	-	-
AaeCSP3	1954	756	251	No	supercont1.47:1867389-1869342	26.851	9.23	M		+	2	exon 1:20	exon 2:723	-	-	-	intron 1: P2:1203	-	-
AaeCSP4	563	507	168	Yes	supercont1.47:2100504-2101066	19.0431	4.76	S		+	2	exon 1:186	exon 2:318	-	-	-	intron 1:P2 :61	-	-
AaeCSP5	381	381	126	Yes	supercont1.47:2132977-2133357	14.4296	9.11	S		+	1	exon 1:378	-	-	-	-	-	-	-
AaeCSP6	369	369	122	Yes	supercont1.47:2231347-2231715	14.2582	5.6	S		+	1	exon 1:366	-	-	-	-	-	-	-
AaeCSP7	378	378	125	Yes	supercont1.47:2232892-2233269	14.2554	5.56	S		+	1	exon 1:375	-	-	-	-	-	-	-
AaeCSP8	378	378	125	Yes	supercont1.47:2233639-2234016	14.3405	5.56	S		+	1	exon 1:378	-	-	-	-	-	-	-
AaeCSP9	384	384	127	Yes	supercont1.47:2242931-2243314	14.5054	5.6	S		+	1	exon 1:384	-	-	-	-	-	-	-
AaeCSP10	387	387	128	Yes	supercont1.47:2243964-2244350	14.6997	6.33	S		+	1	exon 1:387	-	-	-	-	-	-	-
AaeCSP11	384	384	127	Yes	supercont1.47:2248670-2249053	14.4865	5.55	S		+	1	exon 1:384	-	-	-	-	-	-	-
AaeCSP12	480	480	159	Yes	supercont1.47:2265691-2266170	17.8994	6.32	S		+	1	exon 1:480	-	-	-	-	-	-	-
AaeCSP13	387	387	128	Yes	supercont1.47:2267023-2267409	14.7208	5.55	S		+	1	exon 1:387	-	-	-	-	-	-	-
AaeCSP14	387	387	128	Yes	supercont1.47:2268829-2269215	14.6647	5.55	S		+	1	exon 1:387	-	-	-	-	-	-	-
AaeCSP15	387	387	128	Yes	supercont1.47:2275385-2275771	14.6187	5.53	S		+	1	exon 1:384	-	-	-	-	-	-	-
AaeCSP16	387	387	128	Yes	supercont1.47:2285060-2285446	14.7068	5.53	S		+	1	exon 1:384	-	-	-	-	-	-	-
AaeCSP17	387	387	128	Yes	supercont1.47:2291465-2291851	14.6728	5.53	S		+	1	exon 1:384	-	-	-	-	-	-	-
AaeCSP18	387	387	128	Yes	supercont1.47:2302923-2303309	14.6868	5.55	S		+	1	exon 1:384	-	-	-	-	-	-	-
AaeCSP19	387	387	128	Yes	supercont1.47:2303992-2304378	14.7208	5.55	S		+	1	exon 1:384	-	-	-	-	-	-	-
AaeCSP20	381	381	126	Yes	supercont1.47:2310775-2311155	14.3024	5.52	S		+	1	exon 1:378	-	-	-	-	-	-	-
AaeCSP21	387	387	128	Yes	supercont1.47:2312317-2312703	14.5847	7.56	S		+	1	exon 1:387	-	-	-	-	-	-	-
AaeCSP22	381	381	126	Yes	supercont1.47:2325401-2325781	14.3894	5.24	S		+	1	exon 1:378	-	-	-	-	-	-	-
AaeCSP23	381	381	126	Yes	supercont1.47:2328020-2328400	14.4254	5.22	S		+	1	exon 1:378	-	-	-	-	-	-	-
AaeCSP24	381	381	126	Yes	supercont1.47:2335812-2336192	14.4154	5.08	S		+	1	exon 1:378	-	-	-	-	-	-	-
AaeCSP25	381	381	126	Yes	supercont1.47:2337218-2337598	14.3814	5.08	S		+	1	exon 1:381	-	-	-	-	-	-	-
AaeCSP26	387	387	128	Yes	supercont1.47:2343628-2344014	14.6747	5.28	S		+	1	exon 1:384	-	-	-	-	-	-	-
AaeCSP27	387	387	128	Yes	supercont1.47:2349896-2350282	14.6267	5.28	S		+	1	exon 1:384	-	-	-	-	-	-	-
AaeCSP28	387	387	128	Yes	supercont1.47:2353185-2353571	14.5907	5.3	S		+	1	exon 1:387	-	-	-	-	-	-	-
AaeCSP29	387	387	128	Yes	supercont1.47:2371772-2372158	14.5907	5.3	S		+	1	exon 1:384	-	-	-	-	-	-	-
AaeCSP30	381	381	126	Yes	supercont1.47:2373933-2374313	14.3814	5.08	S		+	1	exon 1:378	-	-	-	-	-	-	-
AaeCSP31	387	387	128	Yes	supercont1.47:2388037-2388423	14.5927	5.28	S		+	1	exon 1:384	-	-	-	-	-	-	-
AaeCSP32	378	378	125	Yes	supercont1.47:2394645-2395022	14.3336	5.56	S		+	1	exon 1:378	-	-	-	-	-	-	-
AaeCSP33	378	378	125	Yes	supercont1.47:2395408-2395785	14.2284	5.56	S		+	1	exon 1:378	-	-	-	-	-	-	-
AaeCSP34	378	378	125	Yes	supercont1.47:2407381-2407758	14.5305	5.17	S		+	1	exon 1:375	-	-	-	-	-	-	-
AaeCSP35	384	384	127	Yes	supercont1.47:2418811-2419194	14.5926	4.66	S		+	1	exon 1:384	-	-	-	-	-	-	-
AaeCSP36	381	381	126	Yes	supercont1.47:2447955-2448335	14.5496	8.65	S		+	1	exon 1:378	-	-	-	-	-	-	-
AaeCSP37	17434	441	147	No	supercont1.687:107446-124879	15.658	9.55	S		+	2	exon 1:303	exon 2:138	-	-	-	intron 1:P1 :16992	-	-
AaeCSP38	375	375	124	Yes	supercont1.170:1368823-1369197	14.1862	5.54	S		+	1	exon 1:372	-	-	-	-	-	-	-
AaeCSP39	375	375	124	Yes	supercont1.170:1370359-1370733	14.3604	6.32	S		+	1	exon 1:375	-	-	-	-	-	-	-
AaeCSP40	375	375	124	Yes	supercont1.170:1413406-1413780	14.1072	5.54	S		+	1	exon 1:372	-	-	-	-	-	-	-
AaeCSP41	375	375	124	Yes	supercont1.170:1417795-1418169	14.2393	5.54	S		+	1	exon 1:375	-	-	-	-	-	-	-
AaeCSP42	375	375	124	Yes	supercont1.170:1419633-1420007	14.2844	7.6	S		+	1	exon 1:372	-	-	-	-	-	-	-
AaeCSP43	375	375	124	Yes	supercont1.170:1568730-1569104	14.1631	5.23	S		+	1	exon 1:372	-	-	-	-	-	-	-
D) CSP genes in the Ae. albopictus
Gene name	Gene length (bp)	Length of coding sequence (bp)	Amino acid length (a.a.)	Complete sequence	Location on Scaffold	Molecular weight (kDa)	PI	Subcellular location	EST	EST	Exon number	Exon:Exon length					Intron:Intron Phase:Intron Length
AaoCSP1	4168	300	99	Yes	JXUM01S000147:613658-617825	11.337	9.03	S		-	3	exon 1:90	exon 2:111	exon 3:93	-	-	intron 1: P2:596	intron 2: P1:2782
AaoCSP2	11213	381	126	Yes	JXUM01S001186:132337-143549	14.4807	9.38	S		+	2	exon 1:183	exon 2:195	-	-		intron 1: P2:10837	-
AaoCSP3	1923	399	132	Yes	JXUM01S002068:118445-120367	14.6598	9.05	-		+	3	exon 1:99	exon 2:156	exon 3:138	-		intron 1: P2:334	intron 2:P1 :1200
AaoCSP4	387	387	128	Yes	JXUM01S002835:13304-13690	14.6157	5.27	S		+	1	exon 1:387	-	-	-		-	-
AaoCSP5	381	381	126	Yes	JXUM01S002835:18831-19211	14.4014	5.27	S		+	1	exon 1:381	-	-	-		-	-
AaoCSP6	381	381	126	Yes	JXUM01S002835:21709-22089	14.4155	5.27	S		+	1	exon 1:381	-	-	-		-	-
AaoCSP7	381	381	126	Yes	JXUM01S002835:37791-38171	14.3995	5.27	S		+	1	exon 1:381	-	-	-		-	-
AaoCSP8	387	387	128	Yes	JXUM01S002835:48069-48455	14.6437	5.27	S		+	1	exon 1:387	-	-	-		-	-
AaoCSP9	387	387	128	Yes	JXUM01S002835:49736-50122	14.6577	5.27	S		+	1	exon 1:387	-	-	-		-	-
AaoCSP10	387	387	128	Yes	JXUM01S002835:59054-59440	14.6437	5.27	S		+	1	exon 1:387	-	-	-		-	-
AaoCSP11	387	387	128	Yes	JXUM01S002835:60419-60805	14.6437	5.27	S		+	1	exon 1:387	-	-	-		-	-
AaoCSP12	387	387	128	Yes	JXUM01S002835:63170-63556	14.6577	5.27	S		+	1	exon 1:387	-	-	-		-	-
AaoCSP13	387	387	128	Yes	JXUM01S002835:64555-64941	14.6157	5.27	S		+	1	exon 1:387	-	-	-		-	-
AaoCSP14	571	450	149	Yes	JXUM01S002835:74242-74812	17.0245	8.23	S		+	2	exon 1:405	exon 2:42	-	-		intron 1: P1:121	-
AaoCSP15	384	384	127	Yes	JXUM01S002835:75885-76268	14.5225	5.26	S		+	1	exon 1:384	-	-	-		-	-
AaoCSP16	387	387	128	Yes	JXUM01S002835:85504-85890	14.5845	5.55	S		+	1	exon 1:387	-	-	-		-	-
AaoCSP17	384	384	127	Yes	JXUM01S002835:91728-92111	14.3013	5.12	S		+	1	exon 1:384	-	-	-		-	-
AaoCSP18	384	384	127	Yes	JXUM01S002835:101462-101845	14.4404	5.52	S		+	1	exon 1:384	-	-	-		-	-
AaoCSP19	375	375	124	Yes	JXUM01S002835:102501-102875	14.1984	5.56	S		+	1	exon 1:375	-	-	-		-	-
AaoCSP20	378	378	125	Yes	JXUM01S002835:103475-103852	14.3506	6.31	S		-	1	exon 1:387	-	-	-		-	-
AaoCSP21	384	384	127	Yes	JXUM01S002835:108462-108845	14.5917	5.6	S		+	1	exon 1:384	-	-	-		-	-
AaoCSP22	384	384	127	Yes	JXUM01S002835:109778-110161	14.5877	5.6	S		+	1	exon 1:384	-	-	-		-	-
AaoCSP23	240	240	79	No	JXUM01S002835:115329-115568	9.0024	6.25	-		-	1	exon 1:240	-	-	-		-	-
AaoCSP24	378	378	125	Yes	JXUM01S002835:115828-116205	14.2995	5.56	S		+	1	exon 1:378	-	-	-		-	-
AaoCSP25	357	357	118	Yes	JXUM01S002835:116984-117340	13.4943	5.87	S		+	1	exon 1:357	-	-	-		-	-
AaoCSP26	381	381	126	Yes	JXUM01S002835:188216-188596	14.4205	8.97	S		+	1	exon 1:381	-	-	-		-	-
AaoCSP27	213	213	71	Yes	JXUM01S002888:14657-14869	7.9483	9.38	S		-	1	exon 1:213	-	-	-		-	-
AaoCSP28	381	381	126	Yes	JXUM01S003064:64255-64635	14.3664	8.65	S		+	1	exon 1:381	-	-	-		-	-
AaoCSP29	384	384	127	Yes	JXUM01S003064:98882-99265	14.4374	4.81	S		+	1	exon 1:384	-	-	-		-	-
AaoCSP30	378	378	125	Yes	JXUM01S003064:121109-121486	14.5155	5.15	S		+	1	exon 1:378	-	-	-		-	-
AaoCSP31	375	375	124	Yes	JXUM01S003064:128837-129211	14.1984	5.56	S		+	1	exon 1:375	-	-	-		-	-
AaoCSP32	378	378	125	Yes	JXUM01S003064:129592-129969	14.3155	5.56	S		+	1	exon 1:378	-	-	-		-	-
AaoCSP33	387	387	128	Yes	JXUM01S003064:144830-145216	14.5967	5.58	S		+	1	exon 1:387	-	-	-		-	-
AaoCSP34	387	387	128	Yes	JXUM01S003064:164989-165375	14.6127	5.58	S		+	1	exon 1:387	-	-	-		-	-
AaoCSP35	381	381	126	Yes	JXUM01S003396:19269-19649	14.3734	5.27	S		+	1	exon 1:381	-	-	-		-	-
AaoCSP36	381	381	126	Yes	JXUM01S003396:21088-21468	14.3694	5.27	S		+	1	exon 1:381	-	-	-		-	-
AaoCSP37	387	387	128	Yes	JXUM01S003396:24114-24500	14.6577	5.27	S		+	1	exon 1:387	-	-	-		-	-
AaoCSP38	387	387	128	Yes	JXUM01S003396:25689-26075	14.6858	5.27	S		+	1	exon 1:387	-	-	-		-	-
AaoCSP39	387	387	128	Yes	JXUM01S003396:33312-33698	14.6437	5.27	S		+	1	exon 1:387	-	-	-		-	-
AaoCSP40	387	387	128	Yes	JXUM01S003396:37044-37430	14.6577	5.27	S		+	1	exon 1:387	-	-	-		-	-
AaoCSP41	387	387	128	Yes	JXUM01S003396:45580-45966	14.6136	5.27	S		+	1	exon 1:387	-	-	-		-	-
AaoCSP42	387	387	128	Yes	JXUM01S003396:46977-47363	14.6418	5.55	S		+	1	exon 1:387	-	-	-		-	-
AaoCSP43	387	387	128	Yes	JXUM01S003396:53364-53750	14.6437	5.25	S		+	1	exon 1:387	-	-	-		-	-
AaoCSP44	575	450	149	Yes	JXUM01S003396:61461-62035	16.9804	8.23	-		+	2	exon 1:405	exon 2:42	-	-		intron 1: P0:130	-
AaoCSP45	384	384	127	Yes	JXUM01S003396:62926-63309	14.5365	5.26	S		+	1	exon 1:384	-	-	-		-	-
AaoCSP46	387	387	128	Yes	JXUM01S003396:67997-68383	14.5845	5.55	S		+	1	exon 1:387	-	-	-		-	-
AaoCSP47	384	384	127	Yes	JXUM01S003396:72953-73336	14.4145	5.12	S		+	1	exon 1:384	-	-	-		-	-
AaoCSP48	384	384	127	Yes	JXUM01S003396:91234-91617	14.4745	5.52	S		+	1	exon 1:384	-	-	-		-	-
AaoCSP49	324	324	107	Yes	JXUM01S003396:95635-95958	12.3431	4.97	S		+	1	exon 1:324	-	-	-		-	-
AaoCSP50	375	375	124	Yes	JXUM01S003443:5465-5839	14.1442	5.52	S		+	1	exon 1:375	-	-	-		-	-
AaoCSP51	375	375	124	Yes	JXUM01S003443:6426-6800	14.1422	5.54	S		+	1	exon 1:375	-	-	-		-	-
AaoCSP52	387	387	128	Yes	JXUM01S004300:157-543	14.6537	5.27	S		+	1	exon 1:387	-	-	-		-	-
AaoCSP53	384	384	127	Yes	JXUM01S000504:144934-145317	14.4956	5.6	S		+	1	exon 1:384	-	-	-		-	-
AaoCSP54	384	384	127	Yes	JXUM01S000504:146240-146623	14.5877	5.6	S		+	1	exon 1:384	-	-	-		-	-
AaoCSP55	378	378	125	Yes	JXUM01S000504:159693-160070	14.4076	5.56	S		-	1	exon 1:378	-	-	-		-	-
AaoCSP56	378	378	125	Yes	JXUM01S000504:160446-160823	14.3295	5.56	S		-	1	exon 1:378	-	-	-		-	-
AaoCSP57	357	357	118	Yes	JXUM01S000504:161624-161980	13.5684	5.46	S		+	1	exon 1:357	-	-	-		-	-
AaoCSP58	381	381	126	Yes	JXUM01S000504:247746-248126	14.4205	8.97	S		+	1	exon 1:381	-	-	-		-	-
AaoCSP59	518	462	153	Yes	JXUM01S000504:277214-277731	17.1362	4.95	S		+	2	exon 1:186	exon 2:273	-	-		intron 1: P0:1299	intron 1: P0:191
AaoCSP60	399	399	132	Yes	JXUM01S000504:445855-447733	14.8451	10.38	S		-	3	exon 1:93	exon 2:111	exon 3:189	-		intron 1: P0:61	-
AaoCSP61	375	375	124	Yes	JXUM01S004895:6089-6463	14.1121	5.52	S		+	1	exon 1:375	-	-	-		-	-
AaoCSP62	375	375	124	Yes	JXUM01S004895:7045-7419	14.1582	5.52	S		+	1	exon 1:375	-	-	-		-	-
AaoCSP63	375	375	124	Yes	JXUM01S004895:18915-19289	14.1272	5.54	S		+	1	exon 1:375	-	-	-		-	-
AaoCSP64	375	375	124	Yes	JXUM01S004895:31405-31779	14.1261	5.52	S		+	1	exon 1:375	-	-	-		-	-
AaoCSP65	375	375	124	Yes	JXUM01S004895:39099-39473	14.05	5.21	S		+	1	exon 1:375	-	-	-		-	-
AaoCSP66	375	375	124	Yes	JXUM01S004895:49033-49407	14.1672	5.54	S		+	1	exon 1:375	-	-	-		-	-
AaoCSP67	207	207	68	No	JXUM01S004895:50238-50444	7.6608	4.42	S		+	1	exon 1:207	-	-	-		-	-
AaoCSP68	375	375	124	Yes	JXUM01S004895:57553-57927	14.0922	5.56	S		-	1	exon 1:375	-	-	-		-	-
AaoCSP69	375	375	124	Yes	JXUM01S004895:63897-64271	14.2012	5.52	S		+	1	exon 1:375	-	-	-		-	-
AaoCSP70	375	375	124	Yes	JXUM01S000615:123176-123550	14.0072	6.71	S		-	1	exon 1:375	-	-	-		-	-
AaoCSP71	375	375	124	Yes	JXUM01S000615:244615-244989	14.1532	5.52	S		+	1	exon 1:375	-	-	-		-	-
AaoCSP72	375	375	124	Yes	JXUM01S000615:246163-246537	14.1222	5.56	S		-	1	exon 1:375	-	-	-		-	-
AaoCSP73	375	375	124	Yes	JXUM01S000615:258477-258851	14.1692	5.54	S		+	1	exon 1:375	-	-	-		-	-
AaoCSP74	375	375	124	Yes	JXUM01S000615:265021-265395	14.1261	5.52	S		+	1	exon 1:375	-	-	-		-	-
AaoCSP75	375	375	124	Yes	JXUM01S000615:266931-267305	14.1501	5.86	S		+	1	exon 1:375	-	-	-		-	-
AaoCSP76	375	375	124	Yes	JXUM01S000615:270339-270713	14.0991	5.52	S		+	1	exon 1:375	-	-	-		-	-
AaoCSP77	375	375	124	Yes	JXUM01S000615:285203-285577	14.1702	5.54	S		-	1	exon 1:375	-	-	-		-	-
AaoCSP78	375	375	124	Yes	JXUM01S000615:286168-286542	14.1121	5.52	S		+	1	exon 1:375	-	-	-		-	-
AaoCSP79	375	375	124	Yes	JXUM01S000615:289818-290192	14.1782	5.52	S		+	1	exon 1:375	-	-	-		-	-
AaoCSP80	375	375	124	Yes	JXUM01S000615:290777-291151	14.1422	5.52	S		+	1	exon 1:375	-	-	-		-	-
AaoCSP81	375	375	124	Yes	JXUM01S000615:299880-300254	14.1782	5.52	S		+	1	exon 1:375	-	-	-		-	-
AaoCSP82	375	375	124	Yes	JXUM01S000615:300840-301214	14.1402	5.54	S		+	1	exon 1:375	-	-	-		-	-
AaoCSP83	375	375	124	Yes	JXUM01S000658:63691-64065	14.0072	6.71	S		-	1	exon 1:375	-	-	-		-	-

## Sheet: Sheet2
			28		21
			20		0
			0		0
			21		16
			17		16
			17		16
			0		16
			0		16
			16		16
			16		35
			16		16
			0		16
			16		16
			16		37
			16		16
			16		16
			16		16
			16		16
			16		0
			16		0
			16		16
			16		16
			16		0
			16		0
			16		17
			16		17
			16		28
			16		17
			16		17
			16		16
			16		0
			0		0
			0		16
			16		16
			17		16
			17		16
			36		16
			0		16
			0		16
			0		16
			0		16
			0		16
			0		16
					37
					16
					16
					16
					16
					0
					0
					0
					22
					16
					16
					0
					0
					17
					17
					21
					21
					0
					0
					0
					0
					0
					0
					0
					0
					0
					0
					0
					0
					0
					0
					0
					0
					0
					0
					0
					0
					0
					0
					0
