# Supplementary material for: Comparative genomics of chemosensory protein genes (CSPs) in twenty-two mosquito species (Diptera: Culicidae): Identification, characterization, and evolution
Source: PLoS One. 2018 Jan 5;13(1):e0190412. doi: 10.1371/journal.pone.0190412 (PMC5755795; doi:10.1371/journal.pone.0190412)
Supplement: S2 File — (XLS) [file pone.0190412.s004.xls]

## Sheet: Sheet1
Supplementary Table2. Percent identity and coverage between amino acid sequences in each CSP group (CSP1-8, CSE1-3) of 22 mosquito species.
CSP1 group
Identity/ Coverage (%)	AalCSP1	AarCSP1	AatCSP1	AchCSP1	AcoCSP1	AcuCSP1	AdaCSP1	AdiCSP1	AepCSP1	AfaCSP1	AfuCSP1	AgaCSP1	AmaCSP1	AmlCSP1	AmrCSP1	AmiCSP1	AquCSP1	AsiCSP1	AstCSP1	AaeCSP36	AaoCSP28	CquCSP23	CquCSP24
AalCSP1		97	82	97	97	97	86	97	97	97	97	97	97	97	97	97	97	97	99	97	97	97	97
AarCSP1	78		85	100	100	100	86	100	100	100	100	100	100	100	100	100	100	100	100	100	100	100	100
AatCSP1	79	86		100	100	100	84	100	100	100	100	100	100	100	100	100	100	100	86	100	84	99	99
AchCSP1	76	88	87		100	100	84	100	100	100	100	100	100	100	100	100	100	100	100	84	84	99	99
AcoCSP1	79	99	86	87		100	86	100	100	100	100	100	100	100	100	100	100	100	100	100	100	100	100
AcuCSP1	75	83	83	90	82		84	100	100	100	100	100	100	100	100	100	100	100	100	83	83	97	97
AdaCSP1	90	77	80	76	77	76		97	97	97	97	97	97	97	97	97	97	97	84	97	97	97	97
AdiCSP1	67	76	76	78	75	79	72		100	100	100	85	100	100	100	100	85	100	100	84	84	100	99
AepCSP1	75	83	85	91	83	87	76	75		100	100	100	100	100	100	100	100	100	100	84	84	99	99
AfaCSP1	76	85	87	91	84	83	77	81	87		100	100	100	100	100	100	100	100	100	84	84	99	99
AfuCSP1	77	83	84	84	83	89	78	74	83	80		100	100	100	100	100	100	100	100	84	84	97	97
AgaCSP1	79	99	86	87	100	82	79	77	83	84	83		100	100	100	100	100	100	100	100	100	100	100
AmaCSP1	75	78	83	86	77	86	78	79	87	82	82	77		100	100	100	100	100	100	84	84	99	99
AmlCSP1	78	99	85	88	98	83	79	76	83	85	83	98	78		100	100	100	100	100	99	99	100	100
AmrCSP1	78	100	85	88	99	83	79	76	83	85	83	99	78	99		100	100	100	100	100	100	100	100
AmiCSP1	75	83	84	89	84	95	75	76	89	83	90	84	83	83	83		100	100	100	84	84	97	97
AquCSP1	79	99	86	87	100	82	79	77	83	84	83	100	77	98	99	84		100	100	100	100	100	100
AsiCSP1	75	80	88	84	81	83	76	77	82	83	83	81	80	80	80	83	81		100	84	84	99	95
AstCSP1	74	79	82	87	78	87	79	79	88	83	82	78	97	79	79	84	78	81		84	84	99	99
AaeCSP36	75	75	79	74	75	70	74	71	69	77	72	75	74	75	75	71	75	71	74		100	100	100
AaoCSP28	75	75	79	74	75	70	75	69	73	77	72	75	73	76	75	71	75	73	73	92		100	100
CquCSP23	70	70	69	66	70	69	70	65	65	69	66	70	65	70	70	68	70	66	65	77	79		100
CquCSP24	72	75	73	70	74	71	74	66	66	71	68	74	68	75	75	71	74	73	67	85	86	89
CSP2 group
Identity/ Coverage(%)	AalCSP2	AarCSP2	AatCSP2	AchCSP2	AcoCSP2	AcuCSP2	AdaCSP2	AdiCSP2	AepCSP2	AfaCSP2	AfuCSP2	AgaCSP2	AmaCSP2	AmlCSP2	AmrCSP2	AmiCSP2	AquCSP2	AsiCSP2	AstCSP2	AaeCSP35	AaoCSP29	CquCSP22
AalCSP2		100	100	100	100	100	100	100	100	100	100	100	100	100	100	100	100	100	100	99	96	99
AarCSP2	88		100	100	100	100	100	100	100	100	100	100	100	100	100	100	100	100	100	99	96	99
AatCSP2	91	95		100	100	100	100	100	100	100	100	100	100	100	100	100	100	100	100	99	96	99
AchCSP2	91	98	97		100	100	100	100	100	100	100	100	100	100	100	100	100	100	100	99	96	99
AcoCSP2	88	100	95	98		100	100	100	100	100	100	100	100	100	100	100	100	100	100	99	96	99
AcuCSP2	91	97	96	98	97		100	100	100	100	100	100	100	100	100	100	100	100	100	99	96	99
AdaCSP2	98	90	91	90	90	90		85	100	100	100	100	100	100	100	100	100	100	100	99	96	99
AdiCSP2	89	94	97	94	94	96	93		100	100	100	100	100	100	100	100	100	100	100	99	96	99
AepCSP2	91	98	98	99	98	98	91	95		100	100	100	100	100	100	100	100	100	100	99	96	99
AfaCSP2	88	94	95	93	94	93	86	97	94		100	100	100	100	100	100	100	100	100	99	96	99
AfuCSP2	88	95	94	96	95	94	88	93	95	91		100	100	100	100	100	100	100	100	99	96	99
AgaCSP2	88	100	95	98	100	97	88	94	98	94	95		100	100	100	100	100	100	100	99	96	99
AmaCSP2	90	94	96	95	94	94	88	95	94	95	94	94		100	100	100	100	100	100	99	96	99
AmlCSP2	88	100	95	98	100	97	88	94	98	94	95	100	94		100	100	100	100	100	99	96	99
AmrCSP2	88	100	95	98	100	97	88	94	98	94	95	100	94	100		100	100	100	100	99	96	99
AmiCSP2	89	97	97	98	97	98	88	96	98	93	96	97	95	97	97		100	100	100	99	96	99
AquCSP2	88	100	95	98	100	97	88	94	98	94	95	100	94	100	100	97		100	100	99	96	99
AsiCSP2	91	95	100	97	95	96	91	97	98	95	94	94	96	95	95	97	95		100	99	96	99
AstCSP2	91	94	97	94	94	94	89	96	95	96	94	94	99	94	94	94	94	97		99	96	99
AaeCSP35	78	79	79	79	78	79	77	79	79	80	77	79	78	79	79	78	79	79	79		97	100
AaoCSP29	70	73	73	75	73	74	71	76	74	75	74	73	73	73	73	74	73	75	74	85		97
CquCSP22	76	77	77	77	77	77	75	77	77	77	76	77	75	77	77	76	77	77	76	80	85
CSP3 group
Identity/ Coverage(%)	AalCSP3	AarCSP3	AatCSP3	AchCSP3	AcoCSP3	AcuCSP3	AdaCSP3	AdiCSP3	AepCSP3	AfaCSP3	AfuCSP3	AgaCSP3	AmaCSP3	AmlCSP3	AmrCSP3	AmiCSP3	AquCSP3	AsiCSP3	AstCSP3	AaeCSP5	AaoCSP26	AaoCSP58	CquCSP5
AalCSP3		100	100	100	100	100	100	100	100	100	100	100	100	100	100	100	100	100	100	86	86	86	100
AarCSP3	93		100	100	100	100	100	100	100	100	100	100	100	100	100	100	100	100	100	86	86	86	100
AatCSP3	90	89		100	100	100	100	100	100	100	100	100	100	100	100	100	100	100	100	86	86	86	98
AchCSP3	94	95	90		100	100	100	100	100	100	100	100	100	100	100	100	100	100	100	86	86	86	100
AcoCSP3	93	100	89	95		100	100	100	100	100	100	100	100	100	100	100	100	100	100	86	86	86	100
AcuCSP3	93	97	87	97	97		100	100	100	100	100	100	100	100	100	100	100	100	100	86	86	86	100
AdaCSP3	94	94	90	94	94	90		100	100	100	100	100	100	100	100	100	100	100	100	86	86	86	100
AdiCSP3	90	98	87	94	98	98	91		100	100	100	100	100	100	100	100	100	100	100	86	86	86	100
AepCSP3	95	94	92	97	94	94	93	92		100	100	100	100	100	100	100	100	100	100	86	86	86	100
AfaCSP3	94	98	88	96	98	98	91	97	95		100	100	100	100	100	100	100	100	100	86	86	86	100
AfuCSP3	95	92	84	92	92	95	93	93	91	93		100	100	100	100	100	100	100	100	86	86	86	100
AgaCSP3	93	100	89	95	100	97	94	98	94	98	92		100	100	100	100	100	100	100	86	86	86	100
AmaCSP3	93	95	87	95	95	98	90	96	94	96	96	95		100	100	100	100	100	100	86	86	86	100
AmlCSP3	93	100	89	95	100	97	94	98	94	98	92	100	95		100	100	100	100	100	86	86	86	100
AmrCSP3	93	100	89	95	100	97	94	98	94	98	92	100	95	100		100	100	100	100	86	86	86	100
AmiCSP3	92	96	87	96	96	99	90	97	94	97	94	96	98	96	96		100	100	100	86	86	86	100
AquCSP3	93	100	89	95	100	97	94	98	94	98	92	100	95	100	100	96		100	100	86	86	86	100
AsiCSP3	90	91	90	91	91	93	87	90	92	92	90	91	93	91	91	92	91		100	86	86	86	98
AstCSP3	94	96	88	96	96	99	90	97	95	97	96	96	99	96	96	98	96	94		86	86	86	100
AaeCSP5	86	83	84	84	83	84	83	83	85	84	83	83	84	83	83	83	83	84	84		100	100	98
AaoCSP26	87	84	84	85	84	84	84	83	85	85	84	84	85	84	84	84	84	85	85	97		100	98
AaoCSP58	87	84	84	85	84	84	84	83	85	85	84	84	85	84	84	84	84	85	85	97	100		98
CquCSP5	79	78	81	77	78	78	77	78	79	79	75	78	78	78	78	78	78	77	79	80	79	79
CSP4 group
Identity/ Coverage(%)	AalCSP4	AarCSP4	AatCSP4	AchCSP4	AcoCSP4	AcuCSP4	AdiCSP4	AepCSP4	AfaCSP4	AfuCSP4	AgaCSP4	AmaCSP4	AmlCSP4	AmrCSP4	AmiCSP4	AquCSP4	AsiCSP4	AstCSP4	AaeCSP4	AaoCSP59	CquCSP4
AalCSP4		95	84	84	96	96	96	97	87	95	96	86	96	96	96	96	87	94	92	73	68
AarCSP4	66		86	100	100	100	99	100	97	100	100	92	100	100	100	100	86	99	94	69	57
AatCSP4	74	74		93	97	97	100	99	98	100	97	88	97	97	97	97	98	96	95	76	60
AchCSP4	69	85	75		100	100	99	100	97	100	100	92	100	100	100	100	89	95	93	68	67
AcoCSP4	65	96	73	86		100	99	100	97	100	100	92	100	100	100	100	86	99	94	69	68
AcuCSP4	64	77	75	77	78		98	98	97	98	98	89	98	98	98	98	90	97	91	71	67
AdiCSP4	61	70	71	68	70	71		99	100	100	98	86	98	98	98	98	91	97	85	76	62
AepCSP4	66	85	71	86	88	79	69		99	97	100	91	100	100	97	100	89	100	91	67	66
AfaCSP4	69	70	75	71	69	70	74	68		95	91	84	91	91	92	91	85	95	90	78	67
AfuCSP4	66	81	75	78	83	88	70	84	70		97	88	97	97	97	97	86	100	90	64	92
AgaCSP4	65	97	73	86	99	78	70	87	69	83		92	100	100	100	100	86	99	94	69	68
AmaCSP4	66	78	70	76	78	79	69	80	68	82	79		100	100	100	100	86	100	75	90	84
AmlCSP4	65	96	72	86	99	78	70	87	69	83	99	79		100	100	100	86	99	94	69	68
AmrCSP4	64	96	73	86	98	78	70	86	69	83	99	79	98		100	100	86	99	94	68	57
AmiCSP4	64	77	72	78	78	88	67	83	69	88	78	79	78	78		100	88	98	94	70	68
AquCSP4	65	96	73	86	99	78	71	87	69	83	99	79	99	99	79		88	99	94	68	67
AsiCSP4	71	70	84	70	70	73	70	67	69	72	70	72	70	70	72	70		98	64	64	66
AstCSP4	63	74	74	75	75	79	68	74	65	80	75	84	75	75	79	75	67		98	71	73
AaeCSP4	45	47	51	47	49	46	54	48	51	46	49	59	49	49	45	49	60	46		82	94
AaoCSP59	51	55	55	57	56	48	51	55	51	56	56	51	56	56	55	56	58	52	79		85
CquCSP4	60	71	75	64	61	61	62	66	61	49	61	55	61	71	60	62	60	58	50	54
CSP5 group
Identity/ Coverage(%)	AalCSP5	AarCSP5	AatCSP5	AchCSP5	AcoCSP5	AcuCSP5	AdiCSP5	AepCSP5	AfaCSP5	AfuCSP5	AgaCSP5	AmaCSP5	AmlCSP5	AmrCSP5	AmiCSP5	AquCSP5	AsiCSP5	AstCSP5	AaeCSP3	AaoCSP1	AaoCSP60	CquCSP3
AalCSP5		54	66	57	53	57	55	47	60	40	54	50	54	69	45	48	50	50	26	19	16	19
AarCSP5	78		58	98	100	65	98	98	60	90	100	33	100	100	100	60	99	98	30	21	28	22
AatCSP5	85	85		62	59	61	91	89	98	54	70	77	70	59	59	61	60	59	32	21	21	21
AchCSP5	72	82	86		58	46	23	67	38	80	58	22	58	61	81	43	59	13	17	12	18	12
AcoCSP5	82	89	85	76		70	93	98	65	89	100	35	100	100	100	65	62	98	32	23	36	24
AcuCSP5	76	91	85	87	91		95	92	87	73	93	68	87	93	83	82	86	95	66	29	29	30
AdiCSP5	75	67	66	62	67	84		68	45	67	68	23	70	70	78	47	43	62	24	15	24	14
AepCSP5	82	81	65	80	74	91	69		61	90	100	33	100	100	100	61	58	99	47	21	24	22
AfaCSP5	80	88	66	92	87	89	93	93		56	67	75	67	67	91	67	65	84	34	23	29	24
AfuCSP5	78	71	86	74	66	91	64	71	93		100	37	100	100	100	57	98	98	32	35	24	13
AgaCSP5	78	99	75	83	90	82	66	81	87	71		33	100	100	100	60	99	98	30	21	34	22
AmaCSP5	68	89	57	90	89	75	86	89	57	88	89		52	52	49	42	63	64	37	-	-	-
AmlCSP5	78	99	76	82	89	91	68	81	87	70	99	76		100	100	60	99	98	30	21	34	22
AmrCSP5	70	99	84	82	89	83	69	80	86	71	99	76	98		100	60	99	98	30	22	34	22
AmiCSP5	83	71	88	76	66	95	65	75	74	81	71	79	71	70		70	98	97	29	20	20	24
AquCSP5	80	99	83	91	99	92	88	95	87	91	99	86	99	99	90		78	83	40	29	37	30
AsiCSP5	80	59	89	63	87	84	90	88	91	58	60	79	59	60	62	87		57	42	20	20	20
AstCSP5	83	71	88	91	68	94	66	70	75	69	71	74	71	71	71	91	86		23	19	34	18
AaeCSP3	65	77	68	74	77	55	71	74	73	74	77	72	77	77	74	77	67	73		13	17	12
AaoCSP1	83	80	86	84	80	83	83	84	84	95	80	-	80	78	84	80	84	84	50		69	69
AaoCSP60	83	80	86	84	80	83	83	84	84	95	80	-	80	79	84	80	84	84	19	100		76
CquCSP3	82	80	83	82	80	82	80	82	82	92	80	-	80	79	82	80	82	82	33	90	86
CSP6 group
Identity/ Coverage(%)	AalCSP6	AarCSP6	AatCSP6	AchCSP6	AcoCSP6	AcuCSP6	AdaCSP6	AdiCSP6	AepCSP6	AfaCSP6	AfuCSP6	AgaCSP6	AmaCSP6	AmlCSP6	AmrCSP6	AmiCSP6	AquCSP6	AsiCSP6	AstCSP6	AaeCSP2	AaoCSP2	CquCSP2
AalCSP6		100	100	100	100	98	100	100	100	100	100	100	100	100	100	100	100	100	100	97	100	97
AarCSP6	93		100	100	100	98	100	100	100	100	100	100	100	100	100	100	100	100	100	97	100	97
AatCSP6	93	92		100	100	98	100	100	100	100	100	100	100	100	100	100	100	100	100	97	95	97
AchCSP6	94	98	93		100	98	100	100	100	100	100	100	100	100	100	100	100	100	100	97	97	97
AcoCSP6	93	100	92	98		98	100	100	100	100	100	100	100	100	100	100	100	100	100	97	100	97
AcuCSP6	93	93	92	94	93		100	100	100	100	100	100	100	100	100	100	100	100	100	97	97	97
AdaCSP6	99	93	93	94	93	93		100	100	100	100	100	100	100	100	100	100	100	100	97	100	97
AdiCSP6	95	96	94	97	96	97	95		100	100	100	100	100	100	100	100	100	100	100	97	100	97
AepCSP6	94	98	93	97	98	94	94	97		100	100	100	100	100	100	100	100	100	100	97	95	97
AfaCSP6	93	97	92	96	97	95	93	96	98		100	100	100	100	100	100	100	100	100	97	95	97
AfuCSP6	94	96	93	97	96	94	94	97	97	96		100	100	100	100	100	100	100	100	97	95	97
AgaCSP6	93	100	92	98	100	93	93	96	98	97	96		100	100	100	100	100	100	100	97	100	97
AmaCSP6	90	89	87	90	89	97	90	92	90	90	91	89		100	100	100	100	100	100	100	100	100
AmlCSP6	93	100	92	98	100	93	93	96	98	97	96	100	94		100	100	100	100	100	97	100	97
AmrCSP6	93	100	92	98	100	93	93	96	98	97	96	100	94	100		100	100	100	100	97	100	97
AmiCSP6	93	94	92	95	94	96	93	97	95	94	95	94	95	94	94		100	100	100	97	97	97
AquCSP6	93	100	92	98	100	93	93	96	98	97	96	100	94	100	100	94		100	100	97	100	97
AsiCSP6	92	91	95	93	91	91	92	93	92	91	92	91	90	91	91	91	91		100	97	100	97
AstCSP6	94	95	93	96	95	98	94	98	96	97	96	95	98	95	95	96	95	92		97	95	97
AaeCSP2	81	80	80	82	80	80	82	81	80	79	81	80	78	80	80	80	80	79	79		100	100
AaoCSP2	81	77	85	82	77	81	82	80	85	84	85	77	79	77	77	81	77	81	84	95		100
CquCSP2	76	73	74	97	73	74	77	74	75	73	74	73	73	73	73	74	73	74	74	83	81
CSP7 group
Identity/ Coverage(%)	AalCSP7	AarCSP7	AdiCSP7	AfaCSP7	AfuCSP7	AgaCSP7	AsiCSP7	AaeCSP1	AaoCSP27	CquCSP1
AalCSP7		78	72	15	78	78	78	64	64	26
AarCSP7	85		61	57	61	100	100	52	53	79
AdiCSP7	91	88		-	100	94	94	82	85	-
AfaCSP7	33	100	-		-	67	67	-	-	100
AfuCSP7	91	89	93	-		94	94	89	85	-
AgaCSP7	86	99	89	100	90		100	52	53	79
AsiCSP7	90	93	89	100	90	94		52	53	52
AaeCSP1	77	82	79	-	72	82	77		58	-
AaoCSP27	74	75	73	-	70	75	76	87		-
CquCSP1	44	57	-	90	-	57	79	-	-
CSP8 group
Identity/ Coverage(%)	AalCSP8	AatCSP8	AcoCSP8	AcuCSP8	AdiCSP8	AepCSP8	AfaCSP8	AfuCSP8	AgaCSP8	AmrCSP8	AsiCSP8	AaeCSP37	AaoCSP3	CquCSP25
AalCSP8		89	80	96	82	96	82	80	81	80	99	78	42	87
AatCSP8	88		99	99	89	100	100	94	99	99	100	82	43	83
AcoCSP8	92	88		88	88	100	94	70	100	100	88	94	36	66
AcuCSP8	79	83	82		89	100	92	79	100	100	89	100	37	87
AdiCSP8	95	91	81	80		99	100	80	99	99	92	70	37	87
AepCSP8	83	82	85	78	78		94	73	100	100	88	94	37	85
AfaCSP8	90	83	86	83	90	75		83	99	99	95	72	38	71
AfuCSP8	93	84	93	87	89	95	85		90	90	88	88	46	85
AgaCSP8	90	87	97	77	78	83	76	92		100	88	94	36	80
AmrCSP8	92	88	98	78	80	85	77	93	84		88	94	36	66
AsiCSP8	83	93	84	81	85	84	82	94	84	84		68	36	69
AaeCSP37	95	91	66	60	89	66	89	88	65	67	91		37	65
AaoCSP3	91	89	89	83	89	87	87	85	87	89	89	96		40
CquCSP25	88	91	93	74	75	77	89	91	77	93	91	92	85
CSE1 group
Identity/ Coverage(%)	CquCSP6	CquCSP7	CquCSP8	CquCSP9	CquCSP10	CquCSP11	CquCSP20	CquCSP21	CquCSP26	CquCSP27	AaeCSP6	AaeCSP9	AaeCSP10	AaeCSP11	AaeCSP12	AaeCSP34	AaoCSP15	AaoCSP17	AaoCSP18	AaoCSP21	AaoCSP22	AaoCSP25	AaoCSP30	AaoCSP45	AaoCSP47	AaoCSP48	AaoCSP53	AaoCSP54	AaoCSP57
CquCSP6		89	100	100	100	100	94	100	100	93	89	100	100	100	82	100	100	85	85	100	100	88	100	100	85	100	100	100	88
CquCSP7	96		100	100	100	100	94	100	100	93	93	100	100	100	85	100	100	85	85	100	100	89	100	100	85	100	100	100	89
CquCSP8	74	71		100	100	100	91	100	100	90	93	100	100	100	100	100	100	100	100	100	100	88	100	100	100	100	100	100	88
CquCSP9	78	77	92		100	100	91	100	100	90	93	100	100	100	100	100	100	100	100	100	100	88	100	100	100	100	100	100	88
CquCSP10	74	71	96	90		100	91	100	100	90	93	100	100	100	86	100	100	86	86	100	100	88	100	100	86	100	100	100	88
CquCSP11	71	70	69	71	68		91	94	100	76	94	100	100	77	77	100	77	77	77	100	100	86	100	77	77	77	100	100	88
CquCSP20	66	65	67	68	67	59		100	100	82	98	96	96	100	96	100	96	96	96	96	96	94	100	96	96	100	96	96	94
CquCSP21	64	62	64	64	62	56	72		100	82	88	100	100	100	84	100	100	84	86	100	100	88	100	100	84	100	100	100	88
CquCSP26	100	95	74	78	74	71	66	62		93	89	100	100	100	82	100	100	85	85	100	100	88	100	100	85	100	100	100	88
CquCSP27	94	99	69	76	68	74	67	66	94		92	99	99	99	99	99	99	99	99	99	99	85	99	99	99	99	99	99	85
AaeCSP6	66	65	68	68	67	65	65	68	66	69		97	100	90	74	100	97	74	74	97	97	94	100	97	74	90	97	97	94
AaeCSP9	64	62	67	65	67	59	71	72	64	64	65		100	98	98	98	98	98	98	100	100	86	98	98	98	98	100	100	85
AaeCSP10	67	65	67	66	67	59	73	73	67	69	66	87		97	97	96	97	97	97	99	99	83	96	97	97	97	99	99	85
AaeCSP11	70	67	72	72	72	68	67	67	70	70	74	69	69		100	100	100	100	100	100	100	88	100	100	100	100	100	100	88
AaeCSP12	73	69	74	74	74	70	68	69	73	69	76	69	71	92		79	79	79	79	79	79	69	79	79	79	79	79	79	71
AaeCSP34	63	61	65	63	64	57	74	85	63	64	64	74	76	69	69		100	100	100	98	98	85	100	100	100	100	100	98	88
AaoCSP15	69	67	76	76	78	71	67	65	69	68	70	73	72	88	89	69		100	100	100	100	88	100	100	100	100	100	100	89
AaoCSP17	71	69	73	73	73	70	68	69	71	69	76	69	71	91	99	69	88		100	100	100	87	100	100	100	100	100	100	89
AaoCSP18	72	70	71	71	72	70	67	69	72	71	77	71	72	92	94	69	90	94		100	100	87	100	100	100	100	100	100	89
AaoCSP21	65	63	68	68	69	60	72	69	65	65	66	86	89	69	72	72	74	72	72		100	85	98	98	98	98	100	100	87
AaoCSP22	63	61	66	66	67	59	72	69	63	64	66	87	89	69	69	75	72	69	69	94		84	98	98	98	98	100	100	86
AaoCSP25	64	63	68	66	68	63	64	65	64	69	83	68	69	70	69	67	68	69	70	70	71		93	82	83	83	93	93	100
AaoCSP30	63	61	66	64	65	58	73	83	63	64	64	76	76	70	70	98	69	70	70	71	74	67		100	100	100	100	100	88
AaoCSP45	69	67	75	75	77	71	66	64	69	68	69	73	72	87	88	68	99	87	90	73	71	70	69		100	100	100	100	89
AaoCSP47	71	69	73	73	73	70	68	69	71	69	76	69	71	91	99	69	88	100	94	72	69	70	70	87		100	100	100	89
AaoCSP48	71	69	72	72	72	70	67	66	71	71	73	72	71	93	93	69	91	94	99	71	69	72	70	91	94		100	100	89
AaoCSP53	64	62	67	67	67	58	73	70	64	65	65	87	88	68	70	72	72	70	70	98	93	72	72	72	70	69		100	85
AaoCSP54	63	61	66	66	67	59	72	69	63	64	66	87	89	69	69	75	72	69	69	94	100	71	74	71	69	69	93		86
AaoCSP57	68	66	70	68	70	66	64	67	68	69	83	69	70	71	69	67	69	69	71	71	68	97	67	68	69	71	72	68
CSE2 group
Identity/ Coverage(%)	AaeCSP13	AaeCSP14	AaeCSP15	AaeCSP16	AaeCSP17	AaeCSP18	AaeCSP19	AaeCSP20	AaeCSP21	AaeCSP22	AaeCSP23	AaeCSP24	AaeCSP25	AaeCSP26	AaeCSP27	AaeCSP28	AaeCSP29	AaeCSP30	AaeCSP31	AaoCSP4	AaoCSP5	AaoCSP6	AaoCSP7	AaoCSP8	AaoCSP9	AaoCSP10	AaoCSP11	AaoCSP12	AaoCSP13	AaoCSP14	AaoCSP16	AaoCSP33	AaoCSP34	AaoCSP35	AaoCSP36	AaoCSP37	AaoCSP38	AaoCSP39	AaoCSP40	AaoCSP41	AaoCSP42	AaoCSP43	AaoCSP44	AaoCSP46	AaoCSP52
AaeCSP13		100	100	100	100	100	100	100	100	100	100	100	85	87	100	100	100	100	100	100	100	100	100	87	87	87	87	87	87	100	100	100	100	100	100	87	87	87	87	87	100	100	100	100	100
AaeCSP14	98		100	100	100	100	100	100	100	100	100	100	85	87	100	100	100	100	100	100	100	100	100	87	87	87	87	87	100	100	100	100	100	100	100	87	87	87	87	87	100	100	100	100	100
AaeCSP15	98	96		100	100	100	100	85	100	100	100	85	85	87	100	100	100	85	100	100	85	85	85	87	87	87	87	87	100	100	100	100	100	85	85	87	87	87	87	87	100	100	100	100	100
AaeCSP16	99	98	98		100	100	100	100	100	100	100	100	85	87	100	100	100	100	100	100	100	100	100	87	87	87	87	87	87	100	100	100	100	100	100	87	87	87	87	87	100	100	100	100	100
AaeCSP17	97	97	96	98		100	100	100	100	100	100	100	85	87	100	100	100	100	100	100	100	100	100	87	87	87	87	87	87	100	100	100	100	100	100	87	87	87	93	87	100	100	100	100	100
AaeCSP18	98	98	95	97	99		100	100	100	100	100	100	85	87	100	100	100	100	100	100	100	100	100	87	87	87	87	87	87	100	100	100	100	100	100	87	87	87	87	87	100	100	100	100	100
AaeCSP19	100	98	98	99	97	98		100	100	100	100	100	85	87	100	100	100	100	100	100	100	100	100	87	87	87	87	87	87	100	100	100	100	100	100	87	87	87	87	87	100	100	100	100	100
AaeCSP20	89	90	96	90	94	93	89		100	100	100	100	100	87	100	100	100	100	100	100	100	100	100	87	87	87	87	87	87	100	100	100	100	100	100	87	87	87	87	87	100	100	100	100	100
AaeCSP21	95	95	95	96	97	96	95	96		100	100	100	85	87	100	100	100	100	100	100	100	100	100	87	87	87	87	87	100	100	100	100	100	100	100	87	87	87	87	87	100	100	100	100	100
AaeCSP22	91	92	95	95	96	95	91	96	96		100	100	100	87	100	100	100	100	100	100	100	100	100	87	87	87	87	87	87	100	100	100	100	100	100	87	87	87	87	87	100	100	100	100	100
AaeCSP23	97	97	97	98	97	96	97	95	95	98		100	100	87	100	100	100	100	100	100	100	100	100	87	87	87	87	87	87	100	100	100	100	100	100	87	87	87	87	87	100	100	100	100	100
AaeCSP24	80	80	85	80	84	83	80	87	85	86	86		100	100	100	100	100	100	100	100	100	100	100	87	87	87	87	87	87	100	100	100	100	100	100	87	87	87	87	87	100	100	100	100	100
AaeCSP25	85	85	85	85	85	85	85	87	86	86	85	98		100	100	100	100	100	100	100	100	100	100	87	87	87	87	87	87	100	100	100	100	100	100	87	87	87	87	87	100	100	100	100	100
AaeCSP26	84	84	86	85	85	84	84	86	86	85	85	95	95		100	100	100	100	100	100	100	100	100	87	87	87	87	87	87	100	100	100	100	100	100	87	87	87	87	87	100	100	100	100	100
AaeCSP27	84	84	84	84	85	84	84	84	87	84	84	96	96	99		100	100	100	100	100	100	100	100	87	87	87	87	87	87	100	100	100	100	100	100	87	87	87	87	87	100	100	100	100	100
AaeCSP28	83	84	84	84	84	84	83	84	86	84	83	94	95	97	98		100	100	100	100	100	100	100	87	87	87	87	87	100	100	100	100	100	100	100	87	87	87	87	87	100	100	100	100	100
AaeCSP29	83	84	84	84	84	84	83	84	86	84	83	94	95	97	98	100		100	100	100	100	100	100	87	87	87	87	87	100	100	100	100	100	100	100	87	87	87	87	87	100	100	100	100	100
AaeCSP30	79	80	85	80	83	82	79	87	84	85	85	99	98	95	95	94	94		100	100	100	100	100	87	87	87	87	87	100	100	100	100	100	100	100	87	87	87	87	87	100	100	100	100	100
AaeCSP31	83	84	84	84	84	84	83	84	86	84	83	95	97	98	99	98	98	95		100	100	100	100	87	87	87	87	87	87	100	100	100	100	100	100	87	87	87	87	87	100	100	100	100	100
AaoCSP4	84	84	84	84	85	84	84	84	87	84	84	95	95	97	98	95	95	94	9+T236:T2577		100	100	100	86	86	86	86	86	86	100	100	100	100	100	100	86	86	86	86	86	100	100	100	100	100
AaoCSP5	80	80	85	80	84	83	80	87	85	86	86	98	97	94	95	92	92	98	94	96		100	100	87	87	87	87	87	87	100	100	100	100	100	100	87	87	87	87	87	100	100	100	100	100
AaoCSP6	80	80	85	80	83	82	80	87	84	85	85	98	96	95	95	93	93	97	95	97	99		100	87	87	87	87	87	87	100	100	100	100	100	100	87	87	87	87	87	100	100	100	100	100
AaoCSP7	80	81	86	81	84	84	80	88	86	87	86	96	96	95	95	95	95	95	95	97	98	98		87	87	87	87	87	87	100	100	100	100	100	100	87	87	87	87	87	100	100	100	100	100
AaoCSP8	92	92	90	91	91	92	92	90	91	91	91	85	85	85	85	85	85	85	85	85	85	85	85		100	100	100	100	100	100	100	100	100	100	85	100	100	100	100	100	100	100	100	100	100
AaoCSP9	94	94	92	93	93	94	94	92	93	93	93	87	87	87	87	87	87	87	87	86	86	86	87	98		100	100	100	100	100	100	100	100	100	85	100	100	100	100	100	100	100	100	100	100
AaoCSP10	92	92	90	91	91	92	92	90	91	91	91	85	85	85	85	85	85	85	85	85	85	85	85	100	98		100	100	100	100	100	100	100	100	85	100	100	100	100	100	100	100	100	100	100
AaoCSP11	92	92	90	91	91	92	92	90	91	91	91	85	85	85	85	85	85	85	85	85	85	85	85	100	98	100		100	100	100	100	100	100	100	85	100	100	100	100	100	100	100	100	100	100
AaoCSP12	94	94	92	93	93	94	94	92	93	93	93	87	87	87	87	87	87	87	87	86	86	86	87	98	100	98	98		100	100	100	100	100	100	85	100	100	100	100	100	100	100	100	100	100
AaoCSP13	92	90	88	91	91	92	92	90	89	91	91	85	85	85	85	84	84	85	84	85	85	85	85	98	96	98	98	96		100	100	100	100	85	100	87	87	100	87	100	100	100	100	100	100
AaoCSP14	91	91	89	91	89	90	91	85	89	88	88	80	79	81	82	81	81	79	81	82	80	80	80	95	93	95	95	93	93		85	85	85	85	85	75	75	75	75	75	85	85	100	85	85
AaoCSP16	92	92	90	91	91	91	92	87	91	89	90	80	80	81	82	82	82	81	82	82	80	80	80	94	92	94	94	92	94	97		100	100	100	100	87	87	87	87	87	100	100	100	100	100
AaoCSP33	84	85	85	85	85	91	84	84	87	84	84	95	92	96	97	96	96	93	96	98	96	97	97	84	85	84	84	85	83	83	83		100	100	100	87	87	87	87	87	100	100	100	100	100
AaoCSP34	84	84	84	84	84	84	84	84	86	84	84	95	93	97	98	95	95	95	97	98	97	98	96	83	84	83	83	84	82	82	82	99		100	100	87	87	87	87	87	100	100	100	100	100
AaoCSP35	80	81	85	81	84	84	80	87	86	87	87	98	96	95	95	93	93	97	95	97	99	98	97	80	81	80	80	81	85	79	79	97	98		100	87	87	87	87	87	100	100	100	100	100
AaoCSP36	79	80	85	80	83	82	79	85	84	85	85	96	95	93	94	92	92	97	94	95	98	97	95	84	85	84	84	85	78	77	79	95	96	98		87	87	87	87	87	100	100	100	100	100
AaoCSP37	94	94	92	93	93	94	94	92	93	93	93	87	87	87	87	87	87	87	87	86	86	86	87	98	100	98	98	100	98	95	94	87	86	86	85		100	100	100	100	100	100	100	100	100
AaoCSP38	94	94	92	93	93	94	94	92	93	93	93	87	87	87	87	87	87	87	87	86	86	86	87	98	99	98	98	99	98	95	94	87	86	86	85	99		100	100	100	100	100	100	100	100
AaoCSP39	92	92	90	91	91	92	92	90	91	91	91	85	85	85	85	85	85	85	85	85	85	85	85	100	98	100	100	98	98	96	96	85	84	85	84	98	98		100	100	100	100	100	100	100
AaoCSP40	94	94	92	93	87	94	94	92	93	93	93	87	87	87	87	87	87	87	87	86	86	86	87	98	100	98	98	100	98	95	94	87	86	86	85	100	99	98		100	100	100	100	100	100
AaoCSP41	93	93	91	92	92	93	93	91	92	92	92	85	85	85	85	85	85	85	85	86	85	85	86	99	98	99	99	98	97	97	96	86	85	85	85	98	97	99	98		100	100	100	100	100
AaoCSP42	91	91	91	92	91	90	91	89	92	90	91	85	84	85	86	85	85	84	85	85	84	84	84	96	98	96	96	98	95	91	91	86	85	85	84	98	97	96	98	95		100	100	100	100
AaoCSP43	91	90	90	91	90	89	91	88	91	89	90	84	83	84	84	84	84	83	84	84	83	82	83	98	97	98	98	97	97	94	93	84	84	84	82	97	96	98	97	98	98		100	100	100
AaoCSP44	91	91	89	91	89	90	91	85	89	88	88	80	79	81	82	81	81	79	81	82	80	80	80	95	93	95	95	93	93	99	97	83	82	80	79	93	92	95	93	95	91	94		85	85
AaoCSP46	92	91	90	91	91	91	92	87	91	89	90	80	80	81	82	82	82	81	82	82	80	80	80	94	92	94	94	92	94	97	100	83	82	81	81	92	91	94	92	95	91	93	97		100
AaoCSP52	92	91	90	91	90	91	92	88	91	89	90	84	83	84	84	84	84	83	84	84	83	82	83	97	98	97	97	98	95	92	91	84	84	84	82	98	98	97	98	96	98	97	92	91
CSE3 group
Identity/ Coverage(%)	CquCSP12	CquCSP13	CquCSP14	CquCSP15	CquCSP16	CquCSP17	CquCSP18	CquCSP19	AaeCSP7	AaeCSP8	AaeCSP32	AaeCSP33	AaeCSP38	AaeCSP39	AaeCSP40	AaeCSP41	AaeCSP42	AaeCSP43	AaoCSP19	AaoCSP20	AaoCSP23	AaoCSP24	AaoCSP31	AaoCSP32	AaoCSP49	AaoCSP50	AaoCSP51	AaoCSP55	AaoCSP56	AaoCSP61	AaoCSP62	AaoCSP63	AaoCSP64	AaoCSP65	AaoCSP66	AaoCSP67	AaoCSP68	AaoCSP69	AaoCSP70	AaoCSP71	AaoCSP72	AaoCSP73	AaoCSP74	AaoCSP75	AaoCSP76	AaoCSP77	AaoCSP78	AaoCSP79	AaoCSP80
CquCSP12		100	100	100	100	100	100	100	100	100	100	100	100	100	100	100	100	100	100	100	63	87	100	87	86	100	100	100	100	100	100	100	100	100	100	53	100	100	100	100	100	100	100	100	100	100	100	100	100
CquCSP13	66		100	100	100	100	100	100	100	100	100	100	100	100	100	100	100	100	100	100	63	100	100	100	86	100	100	100	100	100	100	100	100	100	100	53	100	100	100	100	100	100	100	100	100	100	100	100	100
CquCSP14	70	86		100	100	100	100	100	100	100	100	100	100	100	100	100	100	100	100	100	63	100	100	100	85	100	100	100	100	100	100	100	100	100	100	53	100	100	100	100	100	100	100	100	100	100	100	100	100
CquCSP15	69	88	99		100	100	100	100	100	100	100	100	100	100	100	100	100	100	100	100	63	100	100	100	85	100	100	100	100	100	100	100	100	100	100	53	100	100	100	100	100	100	100	100	100	100	100	100	100
CquCSP16	69	86	99	100		100	100	100	100	100	100	100	100	100	100	100	100	100	100	100	63	100	100	100	85	100	100	100	100	100	100	100	100	100	100	53	100	100	100	100	100	100	100	100	100	100	100	100	100
CquCSP17	70	86	99	98	98		100	100	100	100	100	100	100	100	100	100	100	100	100	100	63	100	100	100	85	100	100	100	100	100	100	100	100	100	100	53	100	100	100	100	100	100	100	100	100	100	100	100	100
CquCSP18	63	83	80	79	79	79		100	100	100	100	100	100	100	100	100	100	100	100	100	63	100	100	100	86	100	100	100	100	100	100	100	100	100	100	53	100	100	100	100	100	100	100	100	100	100	100	100	100
CquCSP19	70	85	86	86	86	87	79		100	100	100	100	100	100	100	100	100	100	85	100	63	100	85	100	86	100	100	100	100	100	100	100	100	100	100	55	100	100	100	100	100	100	100	100	100	100	100	100	100
AaeCSP7	63	66	66	66	67	67	62	68		100	100	100	100	100	100	100	100	100	100	100	63	100	100	100	85	100	100	100	100	100	100	100	100	100	100	55	100	100	100	100	100	100	100	100	100	100	100	100	100
AaeCSP8	61	66	66	67	66	66	60	68	94		100	100	100	100	100	100	100	100	100	100	63	100	100	100	86	100	100	100	100	100	100	100	100	100	100	55	100	100	100	100	100	100	100	100	100	100	100	100	100
AaeCSP32	60	66	66	66	66	66	61	67	95	95		100	100	100	100	100	100	100	100	100	63	100	100	100	86	100	100	100	100	100	100	100	100	100	100	55	100	100	100	100	100	100	100	100	100	100	100	100	100
AaeCSP33	62	66	66	66	66	66	62	67	99	93	94		100	100	100	100	100	100	100	100	63	100	100	100	86	100	100	100	100	100	100	100	100	100	100	55	100	100	100	100	100	100	100	100	100	100	100	100	100
AaeCSP38	54	64	61	61	61	60	56	60	65	66	65	65		100	100	100	100	100	100	100	63	86	100	86	86	100	100	100	100	100	100	100	100	100	100	54	100	100	100	100	100	100	100	100	100	100	100	100	100
AaeCSP39	54	68	62	62	62	61	57	60	66	63	64	66	93		100	100	100	100	100	100	63	86	100	86	86	100	100	100	100	100	100	100	100	100	100	54	100	100	100	100	100	100	100	100	100	100	100	100	100
AaeCSP40	54	64	61	61	61	60	56	59	65	66	66	65	96	95		100	100	100	100	100	63	86	100	86	86	100	100	100	100	100	100	100	100	100	100	54	100	100	100	100	100	100	100	100	100	100	100	100	100
AaeCSP41	54	62	60	60	60	59	56	59	64	66	64	64	94	92	94		100	100	100	100	63	85	100	85	86	100	100	100	100	100	100	100	100	100	100	54	100	100	100	100	100	100	100	100	100	100	100	100	100
AaeCSP42	55	64	62	62	62	61	59	60	62	64	64	62	85	84	85	86		100	100	100	63	85	100	85	86	100	100	100	100	100	100	100	100	100	100	54	100	100	100	100	100	100	100	100	100	100	100	100	100
AaeCSP43	54	63	60	60	60	59	56	60	66	66	66	66	93	92	94	91	82		100	100	63	100	100	86	86	100	100	100	100	100	100	100	100	100	100	54	100	100	100	100	100	100	100	100	100	100	100	100	100
AaoCSP19	65	68	67	66	66	68	63	71	96	93	93	95	65	65	65	65	63	67		100	63	100	100	100	86	100	100	100	100	100	100	100	100	100	100	54	100	100	100	100	100	100	100	100	100	100	100	100	100
AaoCSP20	59	63	62	62	62	63	58	66	90	90	90	90	62	63	62	62	60	62	91		63	100	100	100	86	100	100	100	100	100	100	100	100	100	100	55	100	85	100	100	100	100	100	100	100	100	100	100	100
AaoCSP23	58	61	63	63	63	63	58	65	96	96	96	96	63	63	63	63	63	65	96	94		100	100	100	78	100	100	100	100	100	100	100	100	100	100	29	100	100	100	100	100	100	100	100	100	100	100	100	100
AaoCSP24	61	68	67	66	66	68	63	69	96	93	93	95	67	67	67	69	67	66	98	90	97		100	100	86	100	100	100	100	100	100	100	100	100	100	55	100	100	100	100	100	100	100	100	100	100	100	100	100
AaoCSP31	65	68	67	66	66	68	63	71	96	93	93	95	65	65	65	65	63	67	100	91	96	98		86	86	100	100	100	100	100	100	100	100	100	100	54	100	100	100	100	100	100	100	100	100	100	100	100	100
AaoCSP32	61	64	64	64	64	65	59	66	94	93	94	94	67	64	67	69	67	68	94	94	95	94	94		86	100	100	100	100	100	100	100	100	100	100	55	100	100	100	100	100	100	100	100	100	100	100	100	100
AaoCSP49	64	70	68	67	67	69	66	69	94	92	92	94	67	66	67	66	64	68	99	90	97	98	99	93		100	100	100	100	100	100	100	100	100	100	63	100	100	100	100	100	100	100	100	100	100	100	100	100
AaoCSP50	55	66	63	63	63	62	58	62	66	64	64	66	93	91	94	91	83	89	66	62	63	66	66	64	68		100	100	100	100	100	100	100	100	100	54	100	100	100	100	100	100	100	100	100	100	100	100	100
AaoCSP51	53	64	61	61	61	60	56	60	64	64	64	64	94	92	95	93	84	90	65	62	62	64	65	63	66	98		100	100	100	100	100	100	100	100	54	100	100	100	100	100	100	100	100	100	100	100	100	100
AaoCSP55	60	66	65	65	65	66	59	67	92	94	91	91	66	66	67	66	63	65	92	90	97	94	92	93	91	66	66		100	100	100	100	100	100	100	55	100	100	100	100	100	100	100	100	100	100	100	100	100
AaoCSP56	63	67	66	66	66	67	62	68	95	92	92	94	64	64	64	65	62	66	98	90	97	99	98	94	97	65	63	93		100	100	100	100	100	100	55	100	100	100	100	100	100	100	100	100	100	100	100	100
AaoCSP61	54	66	62	62	62	62	58	62	66	66	66	66	93	90	94	91	83	90	66	62	63	66	66	65	68	98	98	66	65		100	100	100	100	100	54	100	100	100	100	100	100	100	100	100	100	100	100	100
AaoCSP62	56	66	63	63	63	62	58	62	66	65	64	66	94	90	93	92	82	89	66	62	63	66	66	64	68	99	97	66	65	98		100	100	100	100	54	100	100	100	100	100	100	100	100	100	100	100	100	100
AaoCSP63	55	66	63	63	63	62	58	62	65	64	63	65	92	90	93	92	81	89	66	62	62	66	66	64	68	98	97	66	65	97	97		100	100	100	54	100	100	100	100	100	100	100	100	100	100	100	100	100
AaoCSP64	56	67	64	64	64	63	59	62	66	64	64	66	92	90	93	90	82	89	66	62	63	66	66	64	68	99	97	66	65	98	98	98		100	100	54	100	100	100	100	100	100	100	100	100	100	100	100	100
AaoCSP65	55	66	63	63	63	62	58	62	64	64	64	64	91	90	94	90	83	90	65	62	62	64	65	63	66	97	96	65	63	98	96	95	97		100	54	100	100	100	100	100	100	100	100	100	100	100	100	100
AaoCSP66	55	66	63	63	63	62	59	62	65	64	65	65	94	92	95	92	83	93	65	62	62	65	65	64	67	95	96	65	64	96	95	96	96	96		54	100	100	100	100	100	100	100	100	100	100	100	100	100
AaoCSP67	61	70	67	67	67	66	63	64	71	70	70	71	93	93	94	91	87	87	74	67	78	72	74	70	72	94	96	74	71	93	93	94	93	93	94		100	100	100	100	100	100	100	100	100	100	100	100	100
AaoCSP68	54	63	62	62	62	61	58	59	64	63	63	64	93	90	93	91	88	89	65	62	62	64	65	63	66	92	92	65	63	91	91	92	91	91	93	96		100	100	100	100	100	100	100	100	100	100	100	100
AaoCSP69	54	65	62	62	62	62	58	61	65	65	65	65	93	90	93	90	85	90	65	66	63	65	65	64	67	96	95	65	64	97	95	94	96	95	95	93	93		100	100	100	100	100	100	100	100	100	100	100
AaoCSP70	50	58	55	55	55	54	51	54	62	62	61	62	81	77	81	79	77	79	62	58	58	62	62	60	64	80	81	63	61	80	81	78	79	80	79	74	78	78		100	100	100	100	100	100	100	100	100	100
AaoCSP71	54	65	62	62	62	62	58	61	65	65	65	65	94	90	93	90	85	90	65	63	63	65	65	64	67	96	95	65	64	97	95	94	96	96	95	93	94	98	78		100	100	100	100	100	100	100	100	100
AaoCSP72	54	63	62	62	62	61	58	59	64	63	63	64	93	92	94	93	87	90	65	62	62	64	65	63	66	92	92	66	63	91	91	92	91	91	93	96	98	92	80	92		100	100	100	100	100	100	100	100
AaoCSP73	53	66	61	61	61	60	56	60	64	63	63	64	94	94	95	92	84	90	65	62	62	65	65	64	67	96	98	66	64	95	95	95	95	94	96	99	93	94	79	94	93		100	100	100	100	100	100	100
AaoCSP74	54	66	62	62	62	62	58	62	65	65	65	65	93	90	94	91	83	90	65	63	63	65	65	64	67	98	98	66	64	99	98	97	98	98	96	93	91	97	80	98	91	95		100	100	100	100	100	100
AaoCSP75	55	66	63	63	63	62	58	62	65	64	64	65	92	90	93	90	82	89	65	62	63	65	65	64	67	98	97	66	64	98	98	98	99	97	96	93	91	96	79	96	91	95	98		100	100	100	100	100
AaoCSP76	56	66	64	64	64	63	59	62	66	64	64	66	91	90	92	90	82	88	66	62	63	66	66	64	68	98	96	66	65	98	98	98	99	96	95	93	91	95	80	95	91	94	98	98		100	100	100	100
AaoCSP77	53	66	62	62	62	62	58	61	64	63	63	64	92	90	92	90	81	89	65	62	62	64	65	62	68	97	96	63	63	96	96	97	97	95	94	91	91	95	77	95	90	94	97	96	96		100	100	100
AaoCSP78	54	66	62	62	62	62	58	62	66	66	66	66	93	90	94	91	83	90	66	62	63	66	66	65	68	98	98	66	65	100	98	97	98	98	96	93	91	97	80	97	91	95	99	98	98	96		100	100
AaoCSP79	54	66	62	62	62	62	58	62	65	64	64	65	93	92	94	91	83	89	65	63	63	65	65	65	67	99	98	67	64	98	98	97	98	97	95	94	92	96	80	96	92	97	98	98	98	96	98		100
AaoCSP80	53	66	62	62	62	62	58	62	64	66	66	64	94	90	93	90	86	89	65	62	63	64	65	63	67	97	98	65	63	97	96	94	96	95	94	91	91	95	80	96	90	95	97	96	95	95	97	97
AaoCSP81	54	66	62	62	62	62	58	62	65	64	64	65	93	92	94	91	83	89	65	63	63	65	65	65	67	99	98	67	64	98	98	97	98	97	95	94	92	96	80	96	92	97	98	98	98	96	98	100	97
AaoCSP82	54	66	62	62	62	62	58	62	64	64	64	64	94	91	94	92	82	90	65	62	62	64	65	63	66	98	98	65	63	98	97	98	98	97	98	94	92	96	79	96	92	96	98	98	98	97	98	98	96
AaoCSP83	50	58	55	55	55	54	51	54	62	62	61	62	81	77	81	79	77	79	62	58	58	62	62	60	64	80	81	63	61	80	81	78	79	80	79	74	78	78	100	78	80	79	80	79	80	77	80	80	80
Note:
Coverage:the percentage of query covered by alignment to the subject sequence in the upper triangle with blue shadow.
Identity:the highest percent identity (Max ident) of all query-subject alignments in the lower triangle of the table with the shading colour of red.
[truncated: 3 more columns]
