# Supplementary material for: Comparative genomics of chemosensory protein genes (CSPs) in twenty-two mosquito species (Diptera: Culicidae): Identification, characterization, and evolution
Source: PLoS One. 2018 Jan 5;13(1):e0190412. doi: 10.1371/journal.pone.0190412 (PMC5755795; doi:10.1371/journal.pone.0190412)
Supplement: S3 File — (XLS) [file pone.0190412.s005.xls]

## Sheet: Sheet1
Supplementary Table2. The average Ka/Ks ratio estimated by HyPhy and PAML software in each mosquito species.
Species	HyPhy Ka/Ks	PAML Ka/Ks
An. darlingi	0.297246	0.3778
An. albimanus	0.38	0.30352
An. sinensis	0.456027	0.4834
An. atroparvus	0.42	0.43323
An. farauti	0.409102	0.35555
An. dirus	0.432076	0.61061
An. funestus	0.418422	0.31159
An. minimus	0.395777	0.3374
An. culicifacies	0.381787	0.34379
An. maculatus	0.4	0.33465
An. stephensi	0.379652	0.4122
An. epiroticus	0.428634	0.3965
An. christyi	0.291	0.22598
An. gambiae	0.441721	0.50521
An. arabiensis	0.42	0.46773
An. quadriannulatus	0.396631	0.44563
An. merus	0.472206	0.5301
An. melas	0.44004	0.45039
An. coluzzii	0.468337	0.51882
Cx. quinquefasciatus	0.3	0.28594
Ae. aegypti	0.218855	0.267
Ae. albopictus	0.19	0.12596
